# Supplementary material for: The miRNA transcriptome of cerebrospinal fluid in preterm infants reveals the signaling pathways that promote reactive gliosis following cerebral hemorrhage
Source: Front Mol Neurosci. 2023 Sep 18;16:1211373. doi: 10.3389/fnmol.2023.1211373 (PMC10544345; doi:10.3389/fnmol.2023.1211373)
Supplement: Supplementary file 2 [file Table_1.XLSX]

## Sheet: Raw
Probe Set	WT-miRNA
Sample Name	Early CSF	Early CSF	Early CSF	Early CSF	Early CSF	Early CSF	Early CSF	Early CSF	Early CSF	Early CSF	Late CSF	Late CSF	Late CSF	Late CSF	Late CSF	1665-bRNA_3	1665-bRNA_2	1665-bRNA_1	1599-bRNA_3	1599-bRNA_2	1599-bRNA_1
Total Counts	1751168	1533592	1563899	1668201	1307149	2125936	1425209	1395218	2456984	1839925	900521	817515	998942	1025815	815244	1648024	1606742	2327563	2887971	2641862	2589510
CTRL_ANT1	9	113	256	0	29	0	0	5	7	7	40	58	5	23	17	3	0	6	0	0	0
CTRL_ANT2	2	64	250	1	4	2	3	10	33	9	54	48	7	11	5	2	2	1	0	0	2
CTRL_ANT3	7	125	340	3	58	2	0	24	76	14	77	76	6	1	26	0	2	8	4	4	0
CTRL_ANT4	17	142	236	0	38	2	2	32	94	18	51	73	2	11	32	0	1	3	0	0	0
CTRL_ANT5	2	108	260	0	28	0	5	0	0	3	21	76	1	1	26	1	2	5	0	0	0
CTRL_miR_POS	10500	8406	37735	5149	13534	3502	9665	29324	4992	14122	42446	15063	38790	27671	49073	867	878	1280	1662	1484	1464
HK_ACTB	26	171	228	2	88	48	63	12	64	54	33	108	14	10	40	249	224	314	345	371	327
HK_B2M	33	180	275	0	99	63	8	104	182	106	25	43	12	4	54	310	310	451	522	527	485
HK_GAPDH	2629	3022	3187	1007	3841	1259	1669	5085	5745	6596	6926	2498	6003	14732	6162	1169	1176	1697	1987	2002	1730
HK_PPIA	279	991	593	5	745	607	19	319	1087	921	30	106	26	46	45	55	32	59	57	69	74
HK_RNU47	31	188	289	0	83	40	2	32	115	115	30	64	8	7	7	2550	2580	3579	5096	4702	4646
HK_RNU75	32	187	235	1	75	45	135	39	124	95	30	56	17	0	85	996	958	1399	1524	1522	1431
HK_RNY3	1591	5722	3361	110	5091	3495	401	4419	11514	9174	314	273	698	422	436	3689	3756	5575	7856	7354	7292
HK_RPL19	76	210	227	26	155	105	70	68	243	192	61	88	101	68	193	79	68	118	124	106	109
HK_RPL27	91	215	213	40	169	103	28	92	484	217	43	69	18	27	12	104	127	164	174	162	151
HK_RPS12	226	1026	669	1	877	605	28	521	1371	1390	34	77	63	39	48	151	114	150	199	186	164
HK_RPS20	38	121	166	2	68	14	29	15	67	21	28	54	12	15	14	93	90	105	122	148	145
HK_SNORA66	22	117	178	5	52	32	70	32	77	84	15	42	5	4	62	204	198	300	347	305	338
HK_YWHAZ	72	356	264	1	222	143	41	132	404	401	12	52	18	2	40	203	199	287	356	330	302
let-7a-2-3p	22	154	347	3	79	55	9	77	147	126	108	97	52	21	125	24	17	28	54	28	29
let-7a-3p	8	98	276	3	34	3	8	10	6	8	81	106	34	18	43	5	5	7	5	9	7
let-7a-5p	364	415	305	29	38	72	534	104	206	96	147	75	62	72	185	147656	139761	202183	235766	216498	212205
let-7b-5p	167	214	301	111	45	35	314	51	114	36	69	82	70	41	114	61412	59423	87145	102667	91549	89725
let-7c-3p	17	110	198	2	30	3	0	18	36	31	22	76	8	6	67	11	7	20	26	21	17
let-7c-5p	162	267	251	74	33	41	353	74	112	47	78	97	57	23	142	66655	65004	94369	113711	103027	102373
let-7d-3p	36	180	259	17	74	40	115	86	124	84	61	99	30	14	64	1853	1823	2573	3366	3121	3090
let-7d-5p	59	168	298	9	33	19	135	22	78	43	32	121	15	17	45	19501	19859	27998	35782	31809	31314
let-7e-3p	8	103	204	2	32	13	4	11	18	8	54	90	3	8	58	97	91	152	160	135	164
let-7e-5p	42	128	246	3	25	6	50	19	39	11	62	59	20	8	38	16214	15472	22801	27300	24691	24436
let-7f-1-3p	7	99	189	7	23	6	4	36	15	40	43	92	49	43	60	17	17	37	33	33	30
let-7f-2-3p	4	131	205	2	17	2	2	1	6	9	40	74	12	4	38	5	4	14	5	4	2
let-7f-5p	114	250	268	8	51	18	241	76	80	68	72	112	58	76	61	42728	43515	62638	78742	70301	70776
let-7g-3p	61	156	373	37	210	19	114	271	415	132	405	188	273	270	365	80	41	81	97	72	102
let-7g-5p	90	130	162	11	34	25	362	14	62	42	30	51	18	18	60	30820	30292	43845	53830	48306	47824
let-7i-5p	79	159	243	107	44	29	737	15	59	43	55	70	20	30	74	13717	13613	20150	24298	21449	20652
miR-1	8	93	213	0	9	2	0	0	3	2	29	71	1	5	14	139	159	181	257	270	272
miR-100-3p	0	104	335	0	27	3	1	20	17	11	54	78	10	6	5	4	6	12	9	6	4
miR-100-5p	106	198	281	256	78	91	488	61	124	119	153	90	110	80	156	17370	17050	24654	30795	28158	27877
miR-101-3p	71	100	187	204	31	37	223	2	56	87	115	86	37	8	81	639	610	929	1144	1065	1064
miR-101-5p	24	129	295	31	37	9	18	48	41	32	49	75	25	33	73	79	86	113	132	113	124
miR-103a-2-5p	46	176	265	16	95	69	47	66	174	117	20	78	52	32	49	305	297	417	557	548	462
miR-103a-3p	315	284	224	48	143	113	693	69	202	161	34	83	24	19	72	16772	16024	23187	28723	26537	26160
miR-105-3p	10	94	255	4	20	4	0	6	38	19	48	87	7	5	24	5	5	7	14	6	9
miR-105-5p	0	116	215	9	52	9	1	7	63	70	42	71	27	10	31	63	62	101	117	107	94
miR-106a-3p	29	127	257	10	27	5	26	50	19	56	82	86	67	57	70	1	8	4	5	3	0
miR-106a-5p	263	116	270	59	32	58	316	23	108	84	55	93	11	7	54	710	755	938	1337	1132	1186
miR-106b-3p	96	121	293	72	81	60	50	30	68	59	46	67	24	12	48	177	193	262	294	297	262
miR-106b-5p	1393	261	352	270	96	379	972	62	587	576	69	126	85	40	55	1085	994	1417	1721	1710	1662
miR-107	213	207	207	27	111	105	603	58	152	124	100	63	10	15	42	13197	13612	18864	24082	22010	22142
miR-10a-3p	16	105	207	3	32	8	6	18	17	28	95	79	42	40	77	3	2	5	3	1	2
miR-10a-5p	17	118	174	2	28	16	54	19	24	39	20	73	3	11	30	8	6	12	12	10	2
miR-10b-3p	5	97	216	0	20	5	1	3	50	37	38	70	20	18	52	1	2	1	1	0	0
miR-10b-5p	14	84	148	0	42	9	19	14	45	40	74	57	0	1	16	3	4	11	11	4	8
miR-1178-3p	16	101	204	1	22	2	4	2	35	35	37	67	13	1	46	1	2	4	2	0	1
miR-1178-5p	40	183	355	6	151	19	23	74	181	115	111	138	23	60	151	7	5	6	6	5	5
miR-1179	1	89	188	1	39	7	1	12	54	27	27	68	0	2	10	41	31	73	96	75	76
miR-1180-3p	379	240	196	264	79	284	60	150	123	129	139	93	69	90	140	901	944	1401	1668	1465	1479
miR-1180-5p	30	104	207	26	70	21	27	29	97	27	95	105	33	34	87	12	5	10	8	8	6
miR-1182	27	192	262	33	94	62	26	52	156	52	96	71	30	9	8	10	12	14	17	17	15
miR-1183	32	205	252	1	90	64	9	68	198	170	43	58	9	24	41	5	5	1	1	0	3
miR-1184	40	226	384	4	97	41	2	21	121	121	45	64	29	30	68	0	0	3	1	0	1
miR-1185-1-3p	2	94	268	0	24	0	0	0	8	2	31	66	0	10	15	11	14	20	30	19	27
miR-1185-2-3p	2	119	229	0	26	1	0	25	14	7	76	78	2	1	26	19	11	14	17	16	24
miR-1185-5p	3	119	277	0	28	2	12	0	9	6	35	106	19	35	70	97	90	116	143	117	113
miR-1193	18	112	181	14	57	16	7	13	41	24	35	65	4	0	68	3	3	2	5	1	3
miR-1197	7	114	183	0	11	0	6	11	3	2	23	69	10	12	19	19	5	18	26	25	15
miR-1199-3p	38	130	315	10	161	19	35	62	215	70	96	116	59	49	149	0	3	6	4	1	4
miR-1200	43	183	256	1	154	55	9	66	231	125	43	94	32	38	83	1	3	8	1	4	0
miR-1202	1198	2057	6681	370	2790	985	410	4070	3687	4731	2460	1052	3318	2662	2904	28	30	36	68	68	63
miR-1204	26	176	327	2	57	22	0	59	108	72	27	81	1	8	25	2	4	9	1	0	2
miR-1205	25	151	229	1	54	28	7	32	96	73	28	48	25	27	20	2	1	4	0	0	0
miR-1206	1	115	239	0	21	0	2	0	7	8	20	95	6	0	30	0	1	5	0	0	0
miR-1207-3p	19	145	291	2	56	10	10	44	64	39	107	106	53	60	149	0	2	6	1	2	4
miR-1207-5p	4835	4740	12178	2314	6281	2354	3280	10429	8741	10743	5713	3426	8635	7675	7824	376	401	590	853	766	810
miR-1208	18	123	223	3	63	11	11	7	44	30	67	48	6	28	64	2	0	6	0	2	3
miR-1224-5p	180	345	609	49	447	139	81	291	631	524	147	139	82	134	120	152	129	238	271	263	249
miR-1225-3p	2199	4574	5139	191	6207	2027	335	3759	13582	9393	664	460	688	813	665	106	73	121	145	122	133
miR-1225-5p	631	567	1593	389	689	327	451	1439	557	954	1560	686	1923	1143	2167	185	200	294	357	372	334
miR-122-5p	14	108	350	0	37	49	7	65	66	49	87	100	40	23	22	6	9	12	5	12	7
miR-1226-3p	26	135	247	6	47	18	18	19	138	48	44	58	21	8	58	167	159	226	281	257	244
miR-1227-3p	229	559	538	16	581	267	38	444	1812	809	130	147	143	152	235	19	25	30	40	34	51
miR-1228-3p	759	886	781	77	1267	533	235	939	4175	1783	221	123	240	263	271	43	44	73	97	80	83
miR-1229-3p	220	474	537	17	732	235	36	348	1710	909	79	82	88	103	139	75	72	100	148	146	124
miR-1229-5p	117	305	427	62	348	140	82	213	652	421	82	88	42	21	55	32	28	36	81	68	60
miR-1231	85	283	366	69	257	76	117	219	387	249	132	169	126	222	191	9	5	15	13	14	11
miR-1233-3p	2665	1684	1552	1031	3028	599	1405	4399	10412	5116	6470	2417	4301	13620	3656	67	164	137	369	198	373
miR-1234-3p	979	1118	854	120	940	421	783	891	3832	3205	685	350	733	799	919	34	43	43	72	49	68
miR-1236-3p	33	198	322	4	120	57	12	40	238	126	75	60	27	31	64	16	15	23	14	14	14
miR-1236-5p	37	150	251	19	81	45	57	10	128	63	44	86	11	8	34	13	27	34	41	35	21
miR-1237-3p	88	158	389	25	167	43	38	159	311	186	189	134	216	171	255	13	17	35	28	29	25
miR-1237-5p	23917	10812	5880	34447	8079	36052	29440	17104	17652	9349	13637	17027	10909	8007	6250	673	813	1079	1819	1556	1657
miR-1238-3p	68	173	348	3	175	65	23	157	377	296	61	73	47	92	68	3	1	6	1	1	6
miR-1238-5p	44	209	368	0	167	71	4	83	346	141	45	59	14	28	86	4	8	6	3	2	0
miR-1243	1	84	231	0	23	9	4	9	57	35	32	79	0	2	27	6	2	8	3	4	5
miR-124-3p	4253	3327	606	19962	839	781	756	14387	1297	506	5279	1257	1425	2723	1359	23910	22177	32164	37590	35433	34168
miR-1244	151	671	404	2	448	325	17	276	923	875	61	116	28	19	26	378	339	531	552	540	529
miR-1245b-3p	0	73	207	0	6	1	7	1	16	7	52	60	2	2	22	2	1	6	0	0	0
miR-124-5p	40	173	230	71	72	33	4	40	106	77	70	34	26	51	26	237	205	315	331	339	341
miR-1247-3p	2677	1593	2477	893	2593	477	1853	5727	2548	3414	7413	2477	5371	8720	5216	87	153	183	379	327	349
miR-1247-5p	181	229	320	118	180	60	112	325	471	404	305	186	243	407	288	120	142	169	282	210	199
miR-1249	397	344	297	70	375	156	82	353	1065	490	253	143	227	297	179	3628	3953	5240	6183	5685	5679
miR-1250-3p	14	129	298	12	22	7	10	29	45	30	51	85	17	31	63	1	1	7	0	2	0
miR-1250-5p	27	165	222	7	97	45	7	75	270	114	49	69	28	43	107	96	97	135	157	137	122
miR-1251-3p	22	184	222	1	54	33	7	54	83	57	70	74	34	12	68	4	4	3	2	5	6
miR-1252-3p	4	82	201	2	22	1	0	10	16	19	36	91	0	7	20	1	0	4	1	0	0
miR-1252-5p	0	91	195	0	18	0	0	0	7	6	36	61	8	0	0	0	2	2	0	0	0
miR-1253	10	123	334	9	62	12	0	39	120	74	16	76	1	13	37	6	11	5	1	4	4
miR-1254	3412	7394	9441	353	10680	2313	406	6103	17932	16014	266	399	489	558	210	41	29	48	78	46	61
miR-1255b-2-3p	4201	14874	7629	103	13513	9724	227	13648	36079	25203	199	344	854	840	187	1	4	3	4	5	9
miR-1256	140	470	439	4	451	164	10	299	1676	959	33	66	18	11	55	8	3	6	5	3	5
miR-1257	1	110	300	0	50	1	1	39	16	20	58	73	0	5	55	0	2	5	0	0	0
miR-1258	0	90	185	2	31	3	1	4	13	9	6	85	2	4	37	6	7	8	5	6	6
miR-125a-3p	19	123	213	4	57	11	11	36	35	28	44	61	4	12	54	64	57	80	95	70	90
miR-125a-5p	111	136	228	383	55	38	203	99	103	87	166	109	86	44	156	28387	28999	40941	50942	47010	46083
miR-125b-1-3p	25	139	238	71	53	46	12	26	100	59	26	78	0	11	35	193	167	203	277	217	234
miR-125b-2-3p	22	85	174	25	76	12	17	37	57	46	113	71	91	37	70	64	69	134	143	133	128
miR-125b-5p	745	536	316	9719	150	230	1508	314	428	365	1148	249	377	276	545	126744	120268	174918	210884	192326	189109
miR-1261	9	143	285	0	39	0	3	13	18	16	33	72	5	16	67	1	0	0	0	0	0
miR-1262	5	117	169	7	15	5	1	5	6	6	85	96	0	0	10	3	2	8	5	3	6
miR-1263	13	142	286	0	21	11	0	27	101	66	42	84	0	0	17	2	3	2	1	1	0
miR-126-3p	67	115	291	10	43	35	157	30	50	64	67	89	69	27	74	10254	10105	14683	18576	16751	16722
miR-1264	8	119	319	6	40	18	16	32	45	76	31	50	16	5	69	117	108	193	248	230	177
miR-1265	7	98	297	0	56	7	0	19	54	46	49	72	6	8	55	1	0	4	1	0	0
miR-126-5p	16	124	311	6	59	9	45	46	24	25	78	99	46	38	81	320	364	473	687	578	563
miR-1267	36	122	266	10	97	30	0	56	262	173	24	101	2	18	27	8	3	11	6	6	7
miR-1269a	27	151	316	2	113	51	2	45	217	107	20	73	27	5	33	2	0	8	3	4	4
miR-1269b	193	754	548	5	600	438	16	278	1417	726	50	100	37	55	129	2	3	10	2	3	3
miR-1270	32	185	318	1	109	48	13	31	108	141	47	104	5	15	21	22	22	31	52	33	37
miR-1271-5p	58	282	310	15	222	102	1	184	835	450	60	73	13	9	52	368	356	470	622	581	575
miR-1272	30	173	258	1	86	46	8	22	81	70	54	76	0	0	16	1	1	7	0	0	0
miR-1273a	1260	2956	2460	124	3877	1147	129	2580	12544	6602	156	113	183	264	69	43	54	69	90	72	93
miR-1273c	1801	4860	5477	191	6337	1740	202	3734	10786	8360	283	224	313	261	157	91	79	97	106	124	106
miR-1273d	33149	68119	98836	5984	98123	24871	5210	62497	139186	145472	2801	3965	6237	6630	2288	604	623	953	1149	1063	1053
miR-1273e	7380	13573	22536	1103	21535	5293	953	16856	38003	35991	632	1059	1780	1799	702	233	232	341	425	413	361
miR-1273g-5p	917	1854	1746	601	2384	720	331	1504	7033	4001	186	219	263	220	164	54	57	90	127	87	120
miR-1273h-5p	43576	101596	97360	4830	125206	40706	4297	66979	172402	153564	3049	4028	5889	6218	2418	652	679	1019	1260	1158	1126
miR-127-3p	161	374	238	262	87	590	70	333	147	50	89	170	72	66	49	3852	3772	5354	6974	6381	6396
miR-1275	1466	2339	3312	873	2477	1870	1396	1410	9529	4313	426	251	476	541	700	356	325	455	591	527	555
miR-127-5p	60	149	185	45	142	47	32	61	108	47	91	96	70	95	110	38	36	60	70	54	58
miR-1276	3	86	218	0	18	1	2	10	30	10	45	58	6	7	84	3	2	1	4	0	4
miR-1277-5p	0	69	278	0	37	0	2	5	0	2	47	91	2	2	17	0	2	8	2	0	0
miR-1278	0	128	248	0	18	2	0	0	6	4	32	83	0	0	61	2	3	9	2	0	1
miR-1279	10	127	247	5	35	2	1	19	5	1	54	101	0	7	35	3	0	5	0	0	0
miR-128-1-5p	48	136	205	10	110	43	12	73	204	113	66	93	64	77	119	22	20	35	53	43	49
miR-1282	32	123	287	22	68	18	59	130	78	107	170	79	250	163	200	5	0	10	8	11	7
miR-128-2-5p	29	131	254	2	43	33	0	32	21	32	40	70	37	8	52	36	38	48	73	52	46
miR-1283	8	131	207	1	16	6	1	2	36	31	35	61	7	15	55	7	17	11	14	15	20
miR-128-3p	183	372	244	725	169	83	149	173	280	111	185	117	97	56	146	52605	51588	75187	93834	84464	82949
miR-1285-5p	12090	28369	31908	496	37833	13240	908	28758	66324	60362	1200	1403	2543	2512	919	18	15	24	26	36	29
miR-1287-3p	31	192	272	0	82	63	1	17	54	43	46	74	11	1	57	15	5	22	21	17	10
miR-1287-5p	616	718	1924	322	846	312	297	2590	2324	3807	1587	884	2535	2634	2495	55	68	81	127	101	92
miR-1288-3p	19	120	312	3	35	16	8	72	64	63	59	97	43	58	86	2	2	5	3	3	3
miR-1289	94	340	294	2	354	206	7	295	1141	502	73	76	12	21	52	4	1	7	3	2	1
miR-1290	22068	5582	1367	3287	9912	15533	2936	6048	42056	40245	984	932	1462	2088	880	572	520	775	1126	943	910
miR-1291	96	150	258	20	237	98	84	126	492	132	184	85	73	134	100	234	166	276	334	353	358
miR-129-1-3p	42	121	264	122	26	8	27	50	60	27	123	96	78	99	117	4022	4172	5967	7753	6758	7086
miR-129-2-3p	68	137	230	235	36	28	49	66	65	63	98	87	48	89	99	7465	7092	10079	12715	11432	11315
miR-1292-5p	11	54	165	3	37	6	1	16	55	44	63	52	23	34	78	2	6	4	10	8	9
miR-1293	15	127	264	1	37	10	0	7	83	44	52	53	16	2	41	3	1	6	1	0	0
miR-1294	14	131	256	1	24	10	4	16	61	44	28	107	4	0	22	3	4	7	3	6	5
miR-1295b-3p	8	97	189	0	43	7	0	7	39	21	37	74	1	0	52	0	1	4	1	2	1
miR-129-5p	167	315	408	305	120	107	76	554	127	96	427	192	360	338	269	1311	1260	1840	2317	2208	1947
miR-1296-3p	100	135	294	38	145	18	116	287	176	130	375	202	276	454	381	12	8	14	28	17	23
miR-1296-5p	12	95	268	15	30	7	4	41	112	28	67	55	19	12	51	878	774	1080	1342	1305	1219
miR-1297	2	129	313	0	49	1	0	1	4	1	33	81	38	4	83	1	2	5	1	0	1
miR-1298-3p	94	125	259	33	89	9	18	117	51	104	111	97	173	75	149	89	63	130	166	145	145
miR-1298-5p	174	142	209	219	87	21	163	178	44	161	754	137	626	270	899	50	34	62	75	72	84
miR-1299	1003	2734	2112	31	3556	2005	68	4229	6344	6239	91	143	195	177	181	7	10	9	5	12	13
miR-1301-3p	25	104	226	16	69	47	43	11	148	32	12	44	1	12	21	589	603	828	952	981	916
miR-1301-5p	39	119	340	7	60	16	28	25	68	36	78	69	52	46	126	12	16	31	12	21	9
miR-1302	7	122	236	1	36	6	0	23	82	42	54	85	5	0	0	2	1	13	4	1	4
miR-1303	603	1489	1252	26	1902	604	50	1275	5213	2905	106	117	172	113	85	30	29	49	43	46	44
miR-1304-3p	532	1449	1499	58	1883	536	64	1470	4693	2993	115	122	198	196	130	16	8	22	20	15	15
miR-1304-5p	75	246	469	12	238	72	19	158	684	364	78	97	16	106	75	8	6	15	15	15	17
miR-1305	1	121	232	0	22	0	2	5	6	7	30	55	1	12	10	3	1	4	0	0	1
miR-1306-3p	32	121	358	3	99	25	17	38	136	81	52	82	21	18	90	14	19	20	30	23	25
miR-1306-5p	280	425	487	29	338	296	67	317	967	1009	260	155	122	160	194	129	140	220	247	198	215
miR-1307-3p	4922	2806	4077	1716	4753	919	3403	10441	5342	6156	13527	4695	10779	17297	9487	466	480	620	1092	887	975
miR-1307-5p	3923	1590	2334	1301	2962	786	3779	6176	25832	6642	8266	2671	5556	15302	8818	61	121	128	242	180	237
miR-130a-3p	324	113	271	969	48	115	1578	78	103	120	854	141	201	116	162	2417	2231	3248	3883	3699	3577
miR-130a-5p	18	87	314	1	47	7	3	16	19	28	43	82	3	10	77	1	0	8	0	0	0
miR-130b-3p	796	255	330	494	99	307	439	203	83	128	246	176	130	138	73	321	280	420	529	498	448
miR-130b-5p	24	152	284	4	65	41	7	33	97	85	34	96	27	15	18	87	92	157	163	185	158
miR-1321	5	159	253	5	52	3	7	8	31	30	64	101	4	7	51	13	12	18	24	16	21
miR-1322	324	743	1118	18	976	412	18	877	2133	1754	139	116	57	65	113	3	1	7	8	5	4
miR-1323	6	139	247	0	38	6	3	17	31	21	61	79	0	0	21	6	0	8	5	6	6
miR-132-3p	29	139	221	8	45	10	28	12	30	13	30	74	40	29	27	4157	3972	5902	7588	6818	6601
miR-1324	90	412	336	1	264	239	3	132	498	310	87	55	20	20	15	2	1	3	1	0	0
miR-132-5p	26	151	248	8	24	10	5	63	24	29	24	67	31	23	3	729	672	1030	1260	1178	1184
miR-133a-3p	39	142	194	20	112	37	36	109	141	102	153	127	103	196	151	138	125	166	251	209	243
miR-133a-5p	103	190	377	36	106	36	62	201	109	140	308	148	268	315	346	4	4	14	22	21	17
miR-133b	27	103	242	6	59	22	14	101	61	45	84	69	17	43	147	124	98	154	210	172	206
miR-1343-5p	236	231	322	152	261	246	248	149	641	212	169	128	87	103	162	149	170	241	373	329	296
miR-134-3p	8	80	133	5	61	6	14	17	75	74	29	53	8	16	63	7	8	16	22	8	12
miR-134-5p	35	150	364	23	87	59	12	31	44	40	45	64	6	21	16	356	317	492	586	608	530
miR-135a-3p	2	120	269	1	32	9	5	2	27	7	37	70	1	20	48	0	1	4	0	2	0
miR-135a-5p	17	76	188	0	27	11	3	6	44	15	35	48	19	0	39	62	72	84	110	108	119
miR-135b-3p	12	84	271	5	119	6	6	39	51	9	47	77	13	29	114	2	1	4	3	1	0
miR-135b-5p	3	51	210	3	24	5	1	0	9	27	29	44	10	3	0	34	27	36	53	41	32
miR-136-3p	9	118	245	9	55	5	20	11	64	55	55	119	0	27	39	97	98	149	168	140	166
miR-136-5p	44	165	331	276	44	169	30	69	44	11	36	53	36	34	36	49	49	79	101	93	88
miR-137	6	106	148	5	31	1	0	0	11	12	40	80	8	11	51	1319	1394	1992	2473	2309	2311
miR-138-1-3p	2	130	227	1	65	22	2	41	62	38	18	66	17	26	54	329	322	459	539	525	510
miR-138-2-3p	14	95	144	3	73	14	4	8	48	40	50	62	17	12	62	130	132	188	247	227	242
miR-138-5p	122	242	307	937	78	32	23	174	139	106	108	100	39	43	102	18457	17363	25210	29953	28141	27014
miR-139-3p	37	144	220	36	90	25	13	55	158	56	52	43	18	33	79	470	392	661	810	717	637
miR-139-5p	74	177	265	58	95	16	71	264	178	91	241	119	226	354	223	14327	14192	20186	25407	22993	22818
miR-140-5p	29	110	192	16	14	10	52	3	12	4	35	61	0	1	34	1005	889	1302	1583	1485	1434
miR-141-3p	90	147	293	12	131	13	87	216	132	125	252	158	230	328	237	4	6	10	19	17	12
miR-141-5p	20	131	299	7	59	8	15	72	46	53	106	86	41	51	118	2	0	2	3	7	6
miR-142-5p	124	157	340	15	31	68	473	29	71	107	52	107	11	17	48	7	30	21	8	14	17
miR-143-3p	21	138	295	150	63	12	192	44	52	40	138	133	66	63	40	9453	8966	13050	15730	14860	14426
miR-143-5p	171	278	555	70	345	59	156	541	412	409	672	249	744	676	701	42	28	47	65	60	49
miR-144-3p	350	152	267	91	46	96	534	29	134	115	97	82	4	37	26	8	21	7	19	5	10
miR-144-5p	69	147	274	0	18	36	345	28	33	57	39	83	4	14	21	67	57	91	116	100	107
miR-145-3p	16	111	316	9	31	16	13	72	31	53	95	89	8	57	53	100	105	121	166	164	140
miR-145-5p	58	145	187	110	62	39	234	90	93	60	697	107	200	250	173	17316	16854	24507	30037	28002	27609
miR-1468-3p	9	138	305	0	51	8	2	23	58	62	29	93	10	10	28	1	0	6	2	0	1
miR-1468-5p	16	193	229	4	64	32	4	29	81	112	56	72	24	26	42	41	44	63	59	49	49
miR-146a-3p	65	159	471	24	150	30	69	171	194	212	245	156	192	243	297	3	2	9	11	9	6
miR-146a-5p	190	148	292	106	44	66	332	170	63	49	611	312	437	430	144	854	800	1249	1574	1484	1352
miR-146b-3p	71	303	269	2	235	131	18	190	465	313	41	71	12	49	24	14	13	23	23	11	12
miR-146b-5p	140	168	418	61	114	42	280	236	122	186	422	166	284	289	454	1464	1360	1985	2408	2351	2266
miR-1471	153	396	602	19	327	82	23	268	740	591	113	159	170	238	232	1	2	5	9	5	8
miR-147a	4	104	281	1	47	16	0	22	64	51	34	83	7	23	25	1	1	8	0	1	0
miR-147b	32	156	258	9	78	39	17	74	106	82	73	62	38	56	85	4	5	4	14	5	12
miR-148a-3p	14	131	275	12	43	11	238	18	26	17	63	101	17	6	33	668	664	979	1196	1201	1118
miR-148b-3p	60	142	255	14	60	27	179	88	69	90	63	93	20	29	64	3733	3489	5201	6611	5894	5905
miR-149-3p	51663	11557	4847	20839	5989	23287	14500	8108	24504	15186	2129	2041	16303	3704	3679	2525	2732	3802	6197	5664	5640
miR-149-5p	59	111	306	144	66	22	16	61	170	105	88	80	61	30	52	4765	4486	6525	7824	7279	7166
miR-150-3p	62	192	369	20	169	31	28	173	335	209	95	102	39	87	111	22	21	36	34	42	40
miR-150-5p	25	99	242	17	63	18	97	51	49	44	60	63	30	72	109	1603	1610	2299	2832	2773	2495
miR-151a-3p	90	151	269	52	149	50	92	128	228	178	98	144	21	39	159	2196	2058	2954	3698	3361	3323
miR-152-3p	15	135	239	19	33	9	106	18	65	43	83	76	3	17	83	880	813	1138	1508	1450	1308
miR-153-3p	8	110	269	33	39	5	9	28	27	18	48	79	8	14	24	133	131	174	190	196	180
miR-153-5p	14	144	236	1	43	26	5	61	55	71	40	90	1	0	0	5	8	14	14	10	6
miR-1537-3p	9	141	258	4	39	6	4	26	30	8	35	117	1	33	83	3	0	9	3	2	6
miR-1537-5p	2	103	218	0	20	4	3	8	11	19	31	97	14	10	35	1	1	6	0	1	0
miR-1538	236	634	649	35	710	284	76	416	1651	812	272	121	204	277	301	5	8	10	18	17	16
miR-1539	65	170	260	13	208	73	64	150	179	78	220	105	167	119	292	1	5	5	14	10	13
miR-154-3p	4	86	257	2	12	6	4	60	10	15	23	63	2	6	24	166	151	225	255	239	250
miR-154-5p	15	113	166	16	18	11	9	26	53	30	58	65	9	26	73	780	794	1092	1397	1342	1235
miR-155-3p	4	107	206	2	14	3	0	31	9	15	21	83	3	9	15	2	1	5	1	2	0
miR-155-5p	1	105	273	1	33	3	80	15	23	6	14	94	28	11	43	119	141	181	266	242	202
miR-1587	504	694	721	53	1176	347	126	435	1626	804	162	156	74	148	123	17	27	30	41	23	39
miR-15a-3p	27	138	214	2	69	15	10	36	118	79	54	58	15	12	85	6	4	10	15	13	10
miR-15a-5p	483	177	284	327	109	169	1245	76	169	223	128	173	55	59	132	6699	6580	9542	12031	10769	10659
miR-15b-3p	9	127	287	1	92	24	7	91	108	112	57	80	11	36	63	19	24	33	32	22	31
miR-15b-5p	153	116	289	16	42	73	671	75	160	132	32	86	22	17	47	4408	4242	6027	7754	7179	6959
miR-16-1-3p	72	139	265	18	98	31	11	87	110	121	53	81	23	10	52	7	10	16	11	14	8
miR-16-5p	831	203	264	67	147	359	4001	99	465	870	117	117	59	87	115	25623	24106	35038	44169	39877	39259
miR-17-3p	553	214	263	213	116	216	130	167	115	156	157	126	121	151	216	309	275	371	490	444	482
miR-17-5p	510	166	304	110	60	119	897	38	154	181	51	53	24	42	64	1814	1697	2492	3129	2822	2768
miR-181a-2-3p	104	130	174	45	84	10	49	139	131	66	120	62	139	230	108	209	181	269	356	311	350
miR-181a-3p	20	107	172	81	30	12	9	14	48	61	66	59	17	11	27	627	573	808	1000	931	971
miR-181a-5p	472	339	257	1367	81	104	600	218	242	129	444	104	178	97	141	67398	66174	94163	117365	106537	104749
miR-181b-3p	11	138	230	3	48	10	3	10	34	24	96	62	13	28	15	9	11	27	18	19	12
miR-181b-5p	103	190	204	325	111	55	94	106	165	94	100	74	67	45	61	17446	16637	24488	29854	27402	26718
miR-181c-3p	21	122	207	78	38	19	6	36	24	35	104	81	40	25	38	100	81	120	118	161	133
miR-181c-5p	241	235	527	289	353	78	171	647	250	294	942	323	701	798	775	1570	1885	2622	3874	3360	3442
miR-181d-3p	10	104	183	4	48	8	2	12	21	7	36	51	33	21	70	4	2	10	10	2	8
miR-181d-5p	43	130	257	212	25	11	54	28	40	16	77	99	23	20	73	6392	6499	9330	11939	10673	10542
miR-182-3p	2	96	251	5	20	1	2	2	23	17	17	100	14	3	14	0	1	2	0	0	0
miR-182-5p	19	131	346	1	48	11	5	7	28	22	38	91	8	0	16	54	68	91	83	85	70
miR-183-3p	6	101	196	0	26	1	2	37	18	17	52	58	1	5	59	1	0	5	2	1	2
miR-183-5p	3	92	227	1	22	1	4	10	13	13	61	69	9	22	30	31	31	36	44	45	53
miR-184	18	172	269	3	68	30	0	7	39	20	13	113	4	14	72	55	62	85	95	91	99
miR-185-3p	99	134	265	10	104	68	12	73	369	169	86	87	28	64	42	44	27	62	65	44	56
miR-185-5p	3060	335	309	271	138	717	763	53	426	619	84	95	81	62	65	2524	2481	3559	4340	4060	3857
miR-186-3p	70	183	326	40	141	28	39	223	111	167	314	147	231	200	289	9	4	11	17	10	12
miR-186-5p	278	215	694	270	257	96	356	407	244	316	642	279	651	491	686	1175	1147	1620	2038	1910	1883
miR-187-3p	395	340	1269	200	476	127	342	1241	595	729	1463	608	1214	1499	1670	181	198	228	340	357	301
miR-187-5p	246	243	732	134	311	76	212	684	397	472	963	292	818	838	1050	19	28	29	60	37	40
miR-188-3p	11	132	287	8	97	15	17	65	89	61	85	71	31	44	79	5	5	9	10	5	7
miR-188-5p	44	148	261	17	73	20	54	35	45	59	51	90	9	38	28	14	14	18	30	18	22
miR-18a-3p	29	158	287	1	84	49	14	74	120	93	32	59	28	9	21	49	63	73	97	101	110
miR-18a-5p	265	166	222	16	84	78	82	75	122	67	27	74	24	10	54	87	72	111	157	141	106
miR-18b-3p	23	143	262	7	58	24	9	74	86	112	63	79	1	43	98	6	2	4	5	3	8
miR-18b-5p	48	122	297	6	44	30	43	8	55	76	39	69	13	12	42	29	34	40	61	57	76
miR-1908-5p	1192	774	2239	2083	1052	1511	1115	3210	2327	1007	1673	1364	3889	3485	5368	96	100	130	242	198	189
miR-1909-3p	229	545	700	21	633	162	42	338	1367	692	171	128	208	182	236	5	16	15	26	21	18
miR-1909-5p	224	308	550	72	480	76	145	551	1015	495	598	286	467	600	723	17	16	21	37	30	43
miR-190a-3p	3	117	281	1	19	1	4	5	1	14	52	77	2	0	17	2	2	3	2	1	1
miR-190a-5p	10	115	275	0	8	2	4	15	3	4	25	88	0	21	35	0	2	3	2	2	2
miR-190b	9	97	199	0	8	2	0	6	4	6	47	92	8	13	18	3	4	6	3	1	0
miR-1910-3p	104	247	365	345	219	110	165	144	394	255	112	103	23	70	65	49	54	72	97	93	102
miR-1910-5p	204	529	645	17	592	212	55	343	1253	744	165	148	154	138	223	1	9	10	14	7	10
miR-1911-3p	18	152	275	3	87	42	4	17	77	67	59	68	31	22	62	0	2	6	1	3	1
miR-1911-5p	16	170	167	4	58	21	36	22	18	28	91	103	51	17	107	10	12	21	13	20	11
miR-1912	10	147	182	6	35	8	55	39	57	35	77	86	13	12	17	98	86	146	186	162	179
miR-1913	722	1967	1433	27	2398	1046	115	1038	5811	2458	168	133	182	152	279	31	37	46	53	61	52
miR-191-3p	24	133	212	5	99	16	11	51	54	29	49	77	40	16	27	8	9	17	21	24	13
miR-1914-3p	156	280	305	397	262	168	155	199	430	233	125	150	80	67	190	42	34	60	78	71	60
miR-1914-5p	812	1933	1705	32	2418	817	176	1248	5982	3340	193	149	244	174	244	7	7	10	16	15	15
miR-1915-3p	4799	5159	2073	8594	2983	11282	13790	9201	4927	2297	7968	5776	3099	6998	3426	59	64	89	146	119	150
miR-1915-5p	31	224	329	4	200	58	8	107	456	209	84	97	25	33	83	3	1	10	3	7	3
miR-191-5p	270	252	243	20	102	90	987	49	289	198	43	84	28	28	34	8559	8204	11551	15304	13799	13743
miR-192-3p	13	101	209	7	40	18	10	30	47	56	67	77	62	19	63	17	14	18	11	11	16
miR-192-5p	29	117	190	15	31	8	47	20	19	41	33	71	21	20	69	214	211	301	348	364	288
miR-193a-3p	133	148	290	68	318	19	152	191	5963	169	134	138	161	597	118	42	41	67	101	72	67
miR-193a-5p	1392	817	566	157	134	946	338	285	224	248	454	369	378	469	155	196	202	289	343	365	278
miR-193b-3p	92	129	205	76	169	27	104	117	215	78	216	140	155	293	167	2940	2809	3999	4922	4581	4306
miR-193b-5p	24	152	237	28	69	33	3	147	74	67	106	83	49	31	47	114	104	141	176	145	149
miR-194-3p	15	106	263	1	41	11	3	41	131	56	30	66	10	6	7	0	7	6	3	1	1
miR-194-5p	53	134	204	2	39	16	57	36	26	60	17	68	5	7	33	299	308	405	471	486	463
miR-195-3p	37	89	256	11	60	16	28	103	70	57	115	85	98	111	144	19	11	17	19	19	18
miR-195-5p	52	134	304	12	55	4	42	55	26	38	74	123	21	63	37	2843	2540	3816	4857	4397	4393
miR-196a-3p	22	135	274	4	109	13	77	50	167	85	74	69	19	34	73	0	3	5	2	0	0
miR-196a-5p	14	95	229	2	35	3	10	45	70	29	49	96	19	20	21	1	0	5	2	0	1
miR-196b-3p	200	163	366	57	275	55	138	274	224	247	358	193	272	537	325	5	9	7	24	8	10
miR-196b-5p	14	123	250	2	58	6	1	44	27	27	36	82	21	18	46	4	5	9	4	2	2
miR-197-3p	138	279	398	102	149	94	147	149	469	225	100	120	107	122	187	3211	3101	4620	5522	5217	4986
miR-197-5p	2397	4854	49817	2673	6673	5415	7328	8529	4534	14762	5683	2504	5602	4864	6743	64	82	125	144	144	150
miR-1976	241	642	728	32	748	405	61	387	1483	920	112	91	94	165	144	16	14	31	31	22	31
miR-198	62	255	251	39	98	96	87	108	197	173	84	97	12	46	69	22	20	28	43	44	41
miR-199a-3p	26	139	320	3	43	9	154	32	76	55	23	95	23	18	46	675	675	946	1158	1115	1066
miR-199a-5p	10	132	205	5	41	27	97	33	52	35	40	89	8	45	32	279	310	444	596	487	454
miR-199b-5p	24	131	191	3	50	30	93	24	49	64	15	63	1	7	18	38	37	53	74	65	72
miR-19a-3p	960	210	308	786	77	230	680	140	283	333	235	190	175	187	129	84	75	123	130	150	134
miR-19a-5p	19	96	260	13	46	8	23	70	66	52	114	63	112	134	128	1	5	6	7	5	4
miR-19b-1-5p	31	111	165	12	75	12	11	38	37	33	76	71	38	42	88	17	13	28	36	38	33
miR-19b-2-5p	17	118	231	1	54	12	7	55	40	89	44	76	26	32	103	3	0	3	3	2	1
miR-19b-3p	5328	556	372	4862	206	1279	2316	341	806	955	870	217	476	292	223	748	706	1032	1161	1094	1085
miR-200a-3p	6	96	221	4	14	3	10	31	30	24	58	83	17	15	41	73	68	96	126	100	120
miR-200a-5p	58	125	235	16	53	18	18	62	76	63	134	95	128	192	110	1	9	6	13	8	8
miR-200b-3p	10	85	214	0	25	4	0	18	6	26	75	67	13	10	41	106	85	146	186	164	172
miR-200b-5p	5	106	183	0	46	15	3	15	22	20	1	63	2	15	78	5	2	3	7	11	6
miR-200c-3p	10	125	169	0	14	7	0	0	25	14	23	79	12	12	35	31	22	32	41	54	37
miR-200c-5p	15	112	121	6	35	6	4	42	22	11	22	73	9	18	63	1	1	3	0	0	0
miR-202-3p	8	127	308	7	11	1	0	6	16	16	37	94	2	12	23	1	1	3	7	4	3
miR-202-5p	4	75	214	1	13	4	6	16	4	11	29	87	3	13	26	2	0	11	1	2	0
miR-203b-3p	2	104	196	1	30	0	0	5	12	13	32	68	8	4	27	1	4	7	3	4	3
miR-203b-5p	3	83	126	0	7	2	0	14	7	11	24	32	3	17	27	1	2	5	0	1	2
miR-204-3p	919	542	970	380	804	322	463	1314	813	923	1705	421	1255	1180	1931	122	125	138	219	190	192
miR-204-5p	272	251	357	151	178	62	2522	480	202	501	1342	163	1221	657	2397	4212	4268	6151	7447	7067	6860
miR-2052	8	124	213	0	21	1	0	0	0	1	32	81	1	8	6	3	2	5	0	0	2
miR-2053	2	75	254	1	12	2	0	0	2	0	17	41	6	0	11	2	0	2	0	0	0
miR-205-3p	17	116	337	0	81	40	2	31	59	24	34	74	5	5	19	1	1	4	0	0	0
miR-2054	0	135	225	0	16	0	0	9	1	2	44	70	10	0	40	0	1	4	1	0	0
miR-205-5p	25	187	269	1	80	57	23	77	85	76	68	206	46	48	93	6	5	14	18	19	22
miR-206	17	153	300	3	39	25	2	17	53	19	40	86	1	18	80	6	6	8	6	5	7
miR-208a-3p	15	122	188	6	99	3	7	87	43	29	88	75	68	38	131	3	0	2	2	1	5
miR-208a-5p	11	67	131	0	39	7	2	13	9	11	21	42	8	4	26	0	0	2	1	0	1
miR-208b-3p	9	112	188	2	37	7	0	11	15	15	54	70	11	9	46	1	4	4	1	1	0
miR-208b-5p	20	138	252	1	43	8	8	43	30	41	85	89	18	32	70	4	1	6	6	0	1
miR-20a-3p	14	112	224	1	23	4	13	29	24	32	54	59	25	13	44	39	35	46	70	59	47
miR-20a-5p	202	128	244	43	35	66	432	21	100	109	65	61	17	4	2	826	844	1136	1483	1388	1360
miR-20b-3p	15	131	316	0	46	15	0	36	58	62	62	83	7	4	28	4	12	14	14	10	7
miR-20b-5p	57	143	252	11	58	21	227	25	56	73	50	72	23	7	30	608	604	886	1123	1094	1063
miR-210-3p	2695	1148	992	538	694	2096	1156	1185	676	800	1334	632	1197	1380	995	519	466	696	792	784	796
miR-210-5p	1050	1547	1921	126	2208	715	360	1565	4881	2541	1287	464	857	847	1032	54	68	102	120	127	118
miR-2110	118	170	316	54	72	101	32	72	142	144	60	98	22	51	81	152	142	196	287	268	225
miR-2113	5	97	239	10	30	7	1	0	55	32	34	79	16	13	38	2	3	5	3	3	3
miR-211-3p	116	303	486	134	261	172	257	191	337	308	108	89	108	65	171	54	54	74	75	86	100
miR-2114-3p	14	116	306	2	35	6	2	24	31	33	55	63	15	12	77	3	4	2	3	2	5
miR-2114-5p	22	143	300	7	123	9	20	56	128	28	88	94	75	51	102	8	3	18	11	13	5
miR-2115-3p	201	282	689	142	369	68	220	611	266	488	1002	364	1004	939	1027	13	19	26	44	26	25
miR-2115-5p	289	315	875	122	404	75	319	757	347	490	1061	391	979	965	999	16	27	42	53	56	43
miR-211-5p	20	158	244	6	71	46	15	44	58	74	73	67	18	6	47	873	881	1238	1517	1364	1338
miR-2116-3p	180	238	377	66	235	111	145	430	541	510	529	207	377	519	475	29	23	28	31	36	38
miR-2116-5p	241	275	578	101	305	43	216	579	397	436	913	350	688	848	766	25	29	58	63	38	51
miR-2117	7	135	202	2	60	18	2	79	66	43	37	83	9	24	31	2	0	1	1	0	1
miR-212-3p	349	342	1122	209	442	101	313	1096	576	674	1573	537	1477	1100	1512	407	401	538	781	624	551
miR-212-5p	10	103	202	1	34	7	10	7	25	12	28	69	33	17	22	91	96	150	166	174	134
miR-21-3p	98	231	365	7	146	148	283	67	118	79	36	145	68	48	88	19	13	34	22	27	38
miR-214-5p	16	115	103	3	50	5	13	25	56	39	78	92	47	29	40	9	8	22	28	19	22
miR-215-3p	10	76	171	0	29	5	0	10	31	11	24	52	23	0	41	2	1	1	0	0	1
miR-215-5p	5	94	226	1	25	2	11	12	11	35	40	94	1	15	18	4	2	5	0	1	0
miR-21-5p	126	170	235	141	70	104	4936	164	141	145	444	157	352	358	170	2416	2405	3582	4502	3875	4021
miR-216a-3p	17	114	252	2	37	18	2	14	41	33	39	79	34	0	47	0	2	3	2	2	0
miR-216a-5p	31	148	209	3	69	10	22	51	101	40	61	77	40	91	16	11	14	13	23	5	9
miR-216b-3p	4	102	260	0	53	15	2	4	40	34	41	85	0	15	23	0	0	3	0	0	0
miR-216b-5p	15	126	248	4	74	7	2	27	48	33	26	77	17	6	54	9	1	19	6	6	12
miR-217	138	164	614	74	181	40	87	480	130	269	466	217	702	578	594	12	13	18	28	24	34
miR-218-1-3p	34	124	249	6	150	15	79	49	191	38	49	130	56	124	90	8	6	12	13	7	11
miR-218-2-3p	20	117	239	5	96	18	8	35	57	18	57	83	9	81	89	16	10	19	25	16	32
miR-218-5p	11	119	304	37	20	3	11	17	22	15	34	100	2	21	32	2663	2787	3934	5151	4837	4591
miR-219a-1-3p	9	92	220	2	56	1	4	22	22	27	45	91	18	17	51	4	3	2	0	6	1
miR-219a-2-3p	41	117	190	4	47	7	3	12	60	32	48	65	64	27	63	12079	12321	17225	21936	19950	19742
miR-219b-3p	15	132	175	1	65	19	0	30	29	29	62	49	6	3	46	3	2	2	1	1	1
miR-221-3p	503	188	226	856	53	140	1435	196	75	73	1099	504	653	460	331	16145	15408	22424	28787	26691	25717
miR-221-5p	10	98	238	4	35	2	3	43	13	20	20	72	19	7	46	210	169	274	291	268	283
miR-222-3p	117	210	337	82	50	40	414	91	70	76	171	187	159	113	51	13233	12212	18309	21951	22289	19475
miR-222-5p	20	127	296	10	65	11	34	63	29	46	106	90	56	60	90	8	11	7	15	12	10
miR-223-3p	66	140	291	21	62	68	1256	59	133	223	59	103	61	47	65	2586	2639	3709	4610	4334	4295
miR-223-5p	23	142	273	10	77	21	70	57	47	45	99	87	66	33	55	7	5	15	5	11	12
miR-22-3p	38743	21003	2240	2815	3945	27904	18599	2191	5754	6929	2291	5325	2656	3387	816	7064	6988	10206	12643	11531	11198
miR-224-3p	8	90	191	0	7	7	0	16	19	38	22	75	5	2	35	2	3	2	3	3	7
miR-224-5p	13	111	330	6	53	6	15	37	28	30	83	74	8	29	30	28	11	25	24	28	41
miR-22-5p	112	135	267	76	89	45	191	121	85	74	162	108	151	176	128	624	705	911	1195	1097	1001
miR-2276-3p	63	120	263	17	95	17	26	162	130	67	108	121	127	199	136	28	23	39	45	30	50
miR-2276-5p	57	165	303	24	102	15	16	122	155	114	114	121	130	146	204	6	12	16	24	18	27
miR-2278	36	193	257	4	154	65	0	98	294	176	54	67	28	10	35	2	4	8	9	3	2
miR-2355-3p	35	128	285	3	93	36	2	35	76	75	31	94	10	13	54	4	5	11	10	7	6
miR-2355-5p	9	176	190	2	44	16	9	36	77	50	32	56	3	13	30	11	17	12	10	4	14
miR-2392	109	234	389	123	149	78	80	255	314	191	144	168	163	241	412	27	33	81	69	41	74
miR-23a-3p	162	168	236	130	53	50	2841	103	81	77	453	130	190	195	117	14551	14946	21179	27623	25330	24638
miR-23a-5p	78	216	366	89	104	115	122	63	197	103	75	87	31	51	85	27	40	48	62	52	60
miR-23b-3p	153	226	273	79	47	39	1690	68	72	57	340	108	119	146	161	25365	23955	35416	43015	40942	39076
miR-23b-5p	19	116	193	4	52	14	4	44	51	31	47	69	42	17	17	61	65	93	110	102	105
miR-23c	101	144	293	48	220	18	80	262	172	165	232	145	275	354	272	166	158	288	372	298	374
miR-24-2-5p	13	102	247	0	58	26	9	29	30	31	37	41	62	37	80	24	17	44	39	23	31
miR-24-3p	228	238	306	238	187	139	1454	107	304	96	204	216	123	195	212	16053	15112	21891	26923	25695	23986
miR-2467-3p	101	280	450	113	322	131	107	206	951	454	104	87	50	92	117	62	39	60	97	87	90
miR-2467-5p	13	97	322	0	86	1	0	15	52	14	51	70	65	11	71	1	1	8	3	2	0
miR-25-3p	1180	192	185	303	93	298	954	105	351	452	145	110	110	86	51	2850	2505	3669	4770	4394	4246
miR-25-5p	23	133	247	7	49	13	5	36	48	28	45	43	3	21	42	4	18	19	14	24	22
miR-2681-3p	7	99	248	0	59	0	8	12	30	18	35	65	40	0	38	6	4	12	7	10	7
miR-2681-5p	9	109	241	3	58	11	4	37	35	53	73	86	39	28	101	1	3	6	0	0	0
miR-2682-3p	50	170	245	10	101	52	11	46	128	95	100	78	38	10	44	22	18	29	31	41	36
miR-2682-5p	4	106	211	1	23	13	4	6	26	21	19	66	21	15	48	8	3	13	17	17	5
miR-26a-1-3p	5	111	236	2	41	5	3	7	14	20	57	75	18	0	15	11	5	22	21	16	12
miR-26a-2-3p	9	90	142	5	31	7	12	39	12	15	85	70	48	54	79	1	2	2	2	5	5
miR-26a-5p	321	298	398	41	95	94	837	128	142	128	121	118	77	123	222	77202	75043	108566	135067	124111	121046
miR-26b-3p	16	119	182	3	44	5	6	25	25	25	51	56	24	4	7	71	67	78	110	117	114
miR-26b-5p	81	143	206	7	30	19	387	48	48	54	61	62	10	20	21	12575	12467	18402	23568	20948	20759
miR-27a-3p	99	194	317	35	94	69	1188	174	139	154	248	156	164	183	181	8517	8591	12298	16057	14444	14395
miR-27a-5p	31	148	227	10	70	51	19	17	55	22	65	99	28	42	44	6	8	5	1	1	2
miR-27b-3p	56	152	264	23	53	13	188	53	41	37	55	81	25	27	55	19739	18553	27269	34260	31807	30738
miR-27b-5p	7	113	152	0	52	6	0	6	29	20	55	46	20	16	58	99	69	125	172	139	136
miR-28-5p	24	133	251	7	88	20	31	42	290	126	58	125	22	38	57	748	892	1050	1482	1278	1339
miR-2861	50559	56371	23122	55516	30263	78832	155719	50236	37734	29116	53190	31486	41155	53648	20057	2662	2816	4295	5726	5510	5859
miR-2909	20	150	306	1	94	49	1	41	112	65	63	60	4	11	25	0	0	3	1	0	0
miR-296-3p	132	161	266	125	147	80	72	67	319	146	52	67	26	39	74	16	25	31	34	31	35
miR-296-5p	121	120	168	48	95	52	60	74	255	125	89	50	61	43	77	277	243	310	426	393	367
miR-297	107	303	294	9	299	106	9	159	935	505	33	110	15	37	51	0	4	5	1	2	1
miR-298	25	131	231	5	269	13	2	51	112	49	60	61	10	51	78	5	3	6	8	3	7
miR-299-3p	17	124	400	23	72	11	16	106	82	59	122	101	95	95	34	15	19	25	41	34	35
miR-299-5p	59	129	287	23	57	15	34	140	80	68	156	138	79	137	143	781	791	1131	1394	1469	1257
miR-29a-3p	236	245	287	465	108	93	502	151	152	146	143	125	207	121	184	47944	46046	66745	86093	78583	77049
miR-29a-5p	26	136	290	2	67	20	2	96	83	60	26	77	10	26	37	64	78	105	153	127	135
miR-29b-1-5p	22	149	323	4	63	51	7	33	97	60	10	92	13	22	18	68	89	125	147	132	146
miR-29b-2-5p	34	155	274	14	110	24	24	60	67	63	42	83	46	16	46	638	582	889	1062	966	971
miR-29b-3p	67	163	277	59	95	63	263	20	139	79	83	109	69	44	69	9061	9143	13499	17005	15323	15001
miR-29c-3p	62	138	293	133	78	32	147	46	56	56	48	106	91	55	70	4290	4144	6108	7853	7041	7024
miR-29c-5p	66	103	241	39	44	28	54	54	51	41	45	89	92	38	141	1127	1107	1553	2002	1864	1795
miR-300	6	93	217	3	45	8	4	43	53	45	22	58	9	13	48	2	3	3	1	0	2
miR-301a-3p	55	113	277	13	37	9	34	22	47	41	44	79	19	9	19	122	112	185	205	197	183
miR-301a-5p	11	130	296	3	33	26	11	4	68	60	96	35	0	19	28	21	16	36	35	33	27
miR-301b	13	136	255	1	52	7	2	0	23	50	10	68	14	5	62	38	30	37	50	54	35
miR-302a-3p	5	107	321	0	20	20	8	28	71	21	52	88	13	26	18	1	7	8	4	4	0
miR-302a-5p	6	118	293	5	46	13	3	22	50	53	34	75	13	0	38	2	1	2	1	2	0
miR-302b-3p	4	134	202	1	21	2	0	2	15	22	26	88	10	9	25	1	2	6	0	0	0
miR-302b-5p	5	102	281	1	37	0	3	20	26	14	10	72	13	18	38	1	2	6	0	0	1
miR-302c-3p	10	125	196	3	25	17	2	27	89	46	26	80	9	1	17	1	0	7	1	1	0
miR-302c-5p	20	119	173	0	81	19	4	44	101	46	49	87	4	9	39	0	0	3	4	0	1
miR-302d-3p	9	71	216	4	25	7	8	16	28	31	53	50	21	26	32	2	4	12	2	2	2
miR-302d-5p	12	105	240	2	52	5	0	32	24	16	11	71	21	4	85	3	1	6	0	1	2
miR-302e	3	90	245	0	37	1	6	7	3	3	42	98	20	5	31	2	0	5	4	3	0
miR-302f	2	107	283	3	26	2	13	8	3	2	50	71	28	18	24	0	1	2	0	0	2
miR-3064-3p	17	105	207	3	54	13	3	29	89	61	44	57	40	3	67	10	8	19	14	19	9
miR-3064-5p	51	189	310	4	143	48	7	60	473	214	17	86	0	14	55	45	49	71	80	75	67
miR-30a-3p	46	109	231	19	56	18	54	59	47	57	111	109	60	88	51	574	545	841	1039	917	899
miR-30a-5p	215	183	528	116	175	48	529	407	160	271	535	277	461	409	749	3487	3367	4832	6481	5854	5829
miR-30b-3p	21	141	187	15	60	20	6	24	67	71	62	71	11	19	45	29	40	50	52	46	42
miR-30b-5p	62	114	312	18	63	27	297	83	65	80	61	81	39	43	77	5370	5344	7895	9856	8937	8754
miR-30c-1-3p	21	117	222	8	69	41	4	42	76	55	70	63	1	12	27	54	27	45	45	37	51
miR-30c-2-3p	7	108	226	2	51	25	2	34	91	62	31	83	10	16	13	72	67	88	108	104	107
miR-30c-5p	111	175	268	22	71	64	346	81	108	127	96	103	55	31	92	18964	18233	26569	33523	30972	30075
miR-30d-3p	38	183	341	6	96	40	16	88	92	58	106	99	121	50	113	13	14	34	28	17	26
miR-30d-5p	313	236	563	159	269	100	962	477	219	387	709	239	557	484	702	8557	8200	11859	14676	13263	13211
miR-30e-3p	144	174	547	54	173	28	127	381	127	219	389	230	457	484	381	838	858	1249	1505	1384	1414
miR-30e-5p	267	209	590	97	203	87	844	387	162	312	579	286	501	444	639	1292	1228	1848	2177	2053	1925
miR-3115	5	104	312	0	26	1	2	2	9	10	42	78	2	7	13	2	1	4	3	3	3
miR-3116	22	127	243	2	105	14	7	62	212	122	39	67	31	3	34	5	2	8	2	1	2
miR-3117-5p	0	99	233	1	28	1	2	3	2	7	50	97	21	4	20	4	4	7	1	0	0
miR-3118	24	151	298	0	113	28	2	33	241	218	61	70	0	0	0	0	0	1	0	0	1
miR-3119	7	94	176	1	25	1	0	0	35	17	33	57	1	0	12	0	0	3	0	0	1
miR-3121-5p	10	80	151	0	20	1	0	14	5	2	26	54	14	0	26	1	1	2	0	0	0
miR-3122	19	98	233	5	31	6	9	19	43	50	54	57	0	30	75	1	2	8	6	5	5
miR-3123	3	100	265	2	26	1	0	12	2	7	25	80	7	3	31	0	1	9	1	0	0
miR-3124-3p	168	162	387	69	307	38	130	493	306	243	608	237	469	611	454	12	16	29	34	33	43
miR-3124-5p	45	138	333	12	187	14	24	75	366	71	143	104	106	126	252	13	13	13	8	11	14
miR-3125	6	123	249	25	51	7	15	15	57	22	68	62	16	21	48	4	6	12	8	4	7
miR-3126-3p	23	92	241	5	73	12	14	72	72	61	48	48	52	22	137	0	3	2	2	2	3
miR-3126-5p	27	111	241	10	115	14	12	56	84	38	95	71	53	10	62	6	6	13	20	7	12
miR-3127-3p	247	785	619	15	909	302	35	452	2358	1328	124	94	147	140	187	7	9	13	7	13	9
miR-3127-5p	13	77	267	0	51	9	3	3	44	20	35	46	26	11	9	5	5	4	3	7	4
miR-3128	9	91	217	0	12	0	0	8	2	19	39	83	9	2	40	1	1	5	0	1	2
miR-3129-3p	6	107	205	2	35	4	1	16	31	34	22	50	17	2	25	1	2	7	4	1	0
miR-3130-3p	51	182	298	21	96	27	9	58	174	91	98	66	71	52	81	3	6	9	5	15	11
miR-3131	28	174	278	25	59	27	13	29	127	23	32	88	13	11	82	14	16	32	29	17	20
miR-3132	46	215	403	26	194	52	19	122	235	127	73	111	42	31	65	11	19	28	37	16	19
miR-3133	9	79	294	3	22	0	0	14	30	7	41	96	11	9	16	1	1	3	1	0	0
miR-3134	15	136	223	0	19	2	0	20	65	16	58	63	1	4	14	3	1	5	1	0	0
miR-3135a	1306	2770	4621	410	4249	786	229	2568	8988	8321	172	318	170	266	110	28	20	51	52	38	51
miR-3136-5p	6	100	195	0	35	1	0	18	25	22	52	80	3	0	10	0	1	4	3	1	1
miR-3137	18	126	350	2	132	28	9	54	274	97	27	85	4	14	44	1	3	6	4	3	4
miR-3138	16	144	335	5	117	12	1	47	125	107	48	70	10	11	24	6	12	16	12	21	16
miR-3140-3p	268	238	914	112	324	51	176	589	277	426	771	383	687	751	775	8	15	37	34	43	29
miR-3140-5p	331	318	1152	162	388	79	258	796	300	412	1341	475	1104	948	1147	19	22	45	49	64	31
miR-3141	9720	6493	9572	6442	8986	4118	4901	8387	8693	14662	3827	1844	3307	3601	3277	468	465	676	910	856	830
miR-3142	2	69	259	5	25	2	1	13	10	13	60	51	14	17	102	1	0	0	1	1	0
miR-3143	2	97	218	0	27	1	3	20	38	24	41	49	0	0	14	3	0	0	0	0	0
miR-3144-3p	17	127	279	11	72	3	35	49	32	42	72	91	77	62	68	3	2	10	4	4	5
miR-3144-5p	10	88	254	0	35	1	3	5	26	14	31	86	7	11	34	2	3	3	6	2	1
miR-3145-3p	11	101	216	1	47	11	8	21	47	22	73	84	9	14	32	3	0	6	0	0	1
miR-3145-5p	16	104	202	4	85	9	11	74	58	37	56	79	40	34	80	3	3	3	2	1	4
miR-3146	10	116	278	2	37	2	0	14	23	19	25	69	1	14	52	1	1	4	1	1	1
miR-3147	160	364	555	35	375	144	61	220	874	470	136	84	64	67	153	26	18	31	47	55	51
miR-3148	6	105	345	0	70	9	0	42	39	20	28	80	3	8	68	3	2	6	6	5	2
miR-3149	4	119	273	0	12	0	0	9	9	4	20	78	3	4	133	1	2	10	4	2	3
miR-3150b-5p	10	86	242	2	59	8	11	18	65	39	43	80	42	25	35	1	1	5	4	4	1
miR-3152-3p	115	174	344	52	154	36	99	294	83	158	349	180	393	318	321	10	11	10	3	12	26
miR-3152-5p	102	138	372	32	126	20	81	219	96	173	398	191	345	268	413	14	6	16	15	12	11
miR-3153	65	133	353	46	60	25	31	34	130	78	63	78	27	32	31	7	9	11	12	20	9
miR-3154	155	206	342	229	209	79	111	43	347	191	44	101	51	55	59	22	36	47	70	51	50
miR-3155a	42	128	283	12	111	27	25	76	172	113	103	113	146	111	64	3	9	9	7	5	13
miR-3155b	162	295	501	85	307	68	135	475	447	366	766	328	503	629	347	10	15	28	46	36	37
miR-3156-5p	29	142	316	4	63	14	5	22	118	62	101	98	28	19	36	3	5	9	3	4	1
miR-3157-3p	117	176	507	47	197	34	87	305	176	225	386	186	358	321	548	9	10	16	26	23	13
miR-3157-5p	923	540	603	323	754	98	389	1606	5538	1415	2244	762	981	3917	1117	26	51	63	129	58	112
miR-3158-5p	30	153	305	30	78	26	9	49	139	94	64	79	30	28	124	10	14	11	25	15	19
miR-3159	28	137	208	3	79	13	2	74	154	85	51	48	23	11	34	0	4	5	1	2	3
miR-31-5p	43	180	358	3	89	17	2	89	90	45	48	147	18	27	57	744	655	914	1188	1113	1055
miR-3161	6	96	252	1	19	8	6	8	15	20	22	80	37	17	12	0	1	2	0	2	2
miR-3162-5p	2286	634	339	1008	151	1793	960	367	650	280	74	315	1313	63	178	15	30	34	91	45	68
miR-3163	13	108	255	0	41	1	1	13	6	9	48	77	14	3	19	0	0	4	1	0	1
miR-3164	4	93	240	1	35	15	5	4	29	25	15	58	11	8	11	2	0	6	3	1	0
miR-3165	4	132	244	3	69	7	8	28	109	58	31	66	15	4	12	7	1	7	3	2	0
miR-3166	20	121	273	4	71	7	4	20	57	32	51	57	40	16	87	2	1	4	1	0	1
miR-3167	9	77	250	1	47	0	0	12	13	2	40	113	11	18	13	0	2	1	1	2	2
miR-3169	54	169	371	9	231	3	14	106	2023	43	149	179	57	146	169	2	3	5	11	2	5
miR-3170	9	91	257	3	52	5	4	13	24	38	63	63	15	36	100	2	1	1	3	0	2
miR-3171	7	116	254	1	43	1	0	5	7	6	53	77	6	2	8	0	1	5	2	0	0
miR-3174	2	116	191	1	26	5	0	2	40	28	37	76	17	0	33	6	3	3	4	1	0
miR-3175	86	160	315	97	135	71	195	57	158	79	110	89	123	106	111	16	28	31	67	34	49
miR-3176	19	146	243	1	64	12	8	52	82	56	89	90	31	38	67	4	3	6	4	4	10
miR-3177-3p	46	163	265	14	85	11	18	86	388	80	146	54	54	85	124	18	13	24	39	25	19
miR-3177-5p	4	124	192	4	48	16	0	28	77	43	11	34	14	15	33	7	2	7	3	4	4
miR-3179	15	97	249	2	32	6	6	43	70	46	27	53	13	6	21	4	2	7	8	6	2
miR-3180	290	391	1992	176	616	119	165	1153	673	868	765	487	872	1335	836	20	20	30	34	26	32
miR-3180-3p	463	464	1651	202	557	289	142	1209	993	935	406	298	725	581	771	39	31	38	88	71	77
miR-3182	7	118	248	15	34	1	4	22	9	18	100	62	2	21	34	2	8	11	3	3	2
miR-3184-3p	5	90	185	1	49	8	3	25	217	84	40	54	11	0	30	2	0	1	1	1	0
miR-3185	30	142	247	47	68	36	7	20	121	49	57	55	52	25	81	6	4	2	9	3	5
miR-3186-3p	15	100	281	3	39	2	3	12	14	10	29	83	2	20	44	1	1	7	0	2	0
miR-3186-5p	39	126	223	1	96	25	6	39	77	65	36	65	29	21	48	1	0	5	5	0	0
miR-3187-3p	12	99	227	6	66	13	9	22	133	35	29	58	16	21	71	2	0	7	7	7	4
miR-3187-5p	110	304	452	8	446	142	26	149	894	535	86	68	39	58	97	12	8	6	12	12	6
miR-3188	15	138	245	1	34	14	6	11	66	24	37	55	26	10	41	5	3	8	8	5	4
miR-3189-3p	8	120	227	0	73	41	3	20	69	47	38	81	3	7	45	0	1	2	0	0	3
miR-3189-5p	20	71	161	1	100	22	0	39	196	85	26	40	24	25	38	1	1	6	0	1	0
miR-3191-3p	13	130	227	13	74	16	11	60	172	116	94	74	39	31	70	2	6	11	10	8	6
miR-3191-5p	35	92	213	11	62	15	11	63	187	110	99	79	39	142	44	2	3	0	6	8	2
miR-3192-3p	41	178	311	7	130	52	11	159	152	165	87	94	62	94	144	1	3	2	3	3	7
miR-3192-5p	42	145	227	3	73	41	10	42	123	86	24	99	38	19	25	2	5	10	6	3	2
miR-3193	35	109	197	0	40	8	2	13	32	20	44	81	4	11	36	3	1	4	1	0	0
miR-3197	175190	141991	24719	640981	27218	547528	246086	71999	34666	21328	17768	186290	57727	37695	49775	577	492	738	1032	913	841
miR-3198	42	188	272	21	157	63	16	101	245	191	74	58	53	34	50	20	10	14	18	15	24
miR-3199	11	107	273	8	52	10	0	4	68	59	40	89	5	0	7	2	0	0	2	0	1
miR-3200-5p	12	120	292	6	47	6	0	18	68	18	83	92	8	13	14	44	64	82	116	98	108
miR-3201	6	131	300	0	38	1	1	0	3	2	69	107	0	1	40	1	2	5	1	0	0
miR-3202	25	149	330	24	47	8	1	11	109	36	79	68	36	21	78	2	2	2	1	1	5
miR-320a	17983	6246	1283	1916	2016	9870	1769	2389	3089	3426	1274	880	1277	1303	765	2207	2137	3020	3882	3476	3428
miR-320b	16985	5735	1134	1607	1782	8671	1572	1756	3120	3314	1054	798	1223	999	535	1762	1712	2454	3019	2857	2798
miR-320c	15780	5437	1214	1293	1745	7981	1550	1950	2727	3041	970	864	982	1003	481	1439	1473	2063	2701	2540	2364
miR-320d	10504	3678	763	868	1167	5456	980	1555	1731	2315	622	485	585	683	351	1004	1038	1495	1819	1617	1671
miR-320e	4155	1736	777	454	628	2575	621	905	1129	1259	422	297	491	378	374	467	516	676	1021	890	887
miR-323a-3p	14	133	234	12	45	12	11	28	26	40	42	59	42	23	66	2395	2269	3425	4014	3795	3730
miR-323a-5p	18	115	236	9	100	7	5	30	109	55	69	72	36	3	49	81	91	143	155	118	140
miR-323b-3p	18	160	215	2	55	11	3	27	45	22	29	66	8	17	35	478	445	731	839	805	711
miR-323b-5p	28	105	244	3	48	30	3	7	65	45	64	38	1	12	0	1	3	12	2	2	1
miR-32-3p	5	113	208	0	8	0	2	8	6	0	71	63	9	0	29	1	2	4	4	0	6
miR-324-3p	744	473	414	449	419	562	268	242	1038	463	199	221	106	192	221	1706	1567	2189	2631	2489	2437
miR-324-5p	113	157	318	159	101	85	82	37	67	59	98	81	34	21	84	1915	1823	2639	3152	2905	2842
miR-325	12	140	265	0	30	18	0	20	52	52	22	79	18	0	15	1	1	3	0	1	0
miR-32-5p	8	123	295	0	37	2	14	5	19	9	72	91	3	2	46	1	5	15	8	9	7
miR-326	597	580	1266	358	752	220	656	1447	1082	1367	1538	639	1500	1969	1870	1050	990	1400	1683	1657	1488
miR-328-3p	182	351	426	300	382	179	113	308	1060	402	327	120	140	164	228	5890	5415	8124	9825	9210	8772
miR-329-3p	34	150	232	13	76	24	15	26	161	75	35	80	12	5	39	2445	2370	3638	4518	3923	3999
miR-329-5p	64	238	416	3	154	114	0	103	212	183	44	77	23	27	40	18	17	32	18	30	35
miR-330-3p	137	205	326	34	146	37	107	431	600	264	341	176	295	509	352	841	818	1151	1562	1304	1348
miR-330-5p	21	126	234	7	59	10	7	20	46	34	36	44	18	1	46	621	529	808	971	916	836
miR-331-3p	38	94	229	19	274	9	98	4	51	26	70	68	37	23	22	2587	2447	3593	4377	4043	3870
miR-331-5p	7	110	221	2	31	11	15	33	28	30	24	73	2	14	62	62	53	95	92	89	90
miR-335-3p	39	120	308	13	91	14	36	118	48	44	251	129	202	141	221	4	4	7	12	4	4
miR-335-5p	26	110	248	14	50	15	313	72	36	52	82	103	48	55	101	344	359	460	685	598	555
miR-337-3p	12	93	295	7	30	3	15	23	14	14	53	82	10	15	9	8	9	18	25	25	21
miR-337-5p	6	101	248	8	92	26	55	11	25	34	109	102	48	24	82	89	71	118	159	115	157
miR-338-3p	144	230	234	263	53	30	53	30	84	35	104	70	77	23	111	40178	39063	56514	70797	65953	64263
miR-339-3p	3353	1015	417	763	1964	232	925	2721	56670	3250	5056	1568	1401	13216	997	74	168	180	398	201	368
miR-339-5p	777	703	606	79	569	452	174	495	1811	827	290	145	204	305	306	357	383	602	726	589	603
miR-33a-3p	20	111	290	8	43	17	30	111	46	52	147	100	78	110	82	64	68	83	140	114	106
miR-33a-5p	39	116	202	268	220	12	55	27	34	23	92	104	22	21	74	223	195	336	312	285	305
miR-33b-3p	41	203	328	11	227	54	11	94	574	317	129	80	38	49	150	3	7	10	23	9	9
miR-33b-5p	816	542	896	287	902	190	502	1710	3779	953	2446	881	1620	2293	1709	106	125	164	226	193	233
miR-340-3p	14	118	389	4	40	19	3	38	48	44	54	89	11	30	14	285	307	469	552	507	493
miR-340-5p	7	92	242	3	17	7	39	13	26	13	78	100	14	11	15	315	338	517	738	646	632
miR-342-3p	72	116	259	71	44	28	329	83	101	79	123	66	118	65	143	9822	9545	13578	17152	15888	15233
miR-342-5p	17	92	202	7	96	3	46	23	33	19	53	82	13	5	6	261	219	376	420	351	394
miR-345-3p	39	152	215	9	98	21	7	50	137	77	97	82	21	24	99	2	3	5	0	3	7
miR-345-5p	182	246	426	172	332	102	164	411	959	548	401	189	410	592	757	513	497	709	898	915	810
miR-346	72	331	297	12	267	105	10	207	720	252	101	76	40	44	59	624	632	937	1030	1004	899
miR-34a-3p	15	100	195	2	66	15	23	14	44	41	35	91	14	4	47	30	40	57	48	50	63
miR-34a-5p	269	200	272	154	116	66	721	118	184	146	457	254	200	291	183	3190	3078	4597	5051	4800	4568
miR-34b-3p	433	373	1569	309	814	126	462	1896	1613	1748	1515	724	2618	2789	3498	114	125	208	241	191	205
miR-34b-5p	37	94	215	43	47	10	51	64	58	55	92	97	70	59	132	173	208	221	367	315	310
miR-34c-3p	37	143	250	8	108	32	36	84	130	101	68	90	33	25	50	99	112	161	205	162	169
miR-34c-5p	106	185	520	153	198	46	270	415	330	445	393	216	493	575	663	634	646	838	1191	1098	1005
miR-3605-3p	27	147	184	1	60	25	6	38	30	22	22	68	23	32	68	29	30	45	48	52	46
miR-3605-5p	13	126	216	8	69	17	3	22	51	32	12	81	11	7	16	12	10	20	15	16	13
miR-3606-3p	1	127	238	0	71	0	0	0	0	7	45	81	1	4	17	0	0	3	0	0	0
miR-3606-5p	0	154	309	0	78	4	0	0	1	3	23	67	1	3	25	0	0	5	1	0	0
miR-3607-3p	9	117	182	0	32	10	9	21	69	29	66	78	15	20	17	152	158	230	345	266	259
miR-3607-5p	29	199	278	0	77	56	69	62	117	76	27	67	3	9	29	3413	3063	4732	5758	5327	5089
miR-3609	40	207	263	0	98	46	140	52	96	126	28	61	4	0	16	3833	3746	5401	6506	6057	5759
miR-3611	3	133	291	4	250	1	0	3	3	1	59	78	5	17	31	2	0	3	0	0	0
miR-3612	29	111	246	3	39	11	1	20	51	43	45	111	15	28	39	7	4	8	14	11	5
miR-3613-3p	95	133	401	27	119	19	69	166	163	136	275	137	176	170	221	60	39	73	89	74	100
miR-3613-5p	160	201	479	63	217	41	140	334	121	238	597	267	485	416	585	17	25	14	28	15	20
miR-361-3p	31	81	155	32	21	15	27	18	29	31	44	55	23	12	34	680	696	1013	1270	1078	1100
miR-3614-3p	6	81	187	1	24	5	0	18	32	21	34	67	6	2	11	3	1	4	2	2	1
miR-3614-5p	10	119	217	1	41	17	10	41	116	56	51	66	8	4	52	1	0	4	0	2	2
miR-361-5p	23	130	313	41	30	8	160	13	29	11	47	62	20	31	7	2037	2049	2957	3740	3299	3460
miR-3616-3p	6	109	337	0	58	11	7	21	48	21	45	65	9	7	37	0	0	5	0	1	0
miR-3616-5p	213	194	334	124	220	33	65	547	597	302	695	308	358	818	274	5	10	11	34	23	30
miR-3617-3p	8	168	218	0	73	70	0	90	125	81	18	57	15	31	10	1	4	5	2	5	0
miR-3617-5p	18	148	303	0	44	18	0	37	75	40	14	82	10	20	46	4	4	16	10	15	7
miR-3618	5	94	292	0	38	2	2	12	7	9	62	109	1	0	6	1	0	5	0	0	0
miR-3619-3p	103	283	318	6	299	120	13	211	711	387	57	62	36	63	49	2	7	6	6	4	7
miR-3619-5p	66	180	308	28	201	41	44	121	493	180	241	104	132	177	203	7	9	15	16	31	17
miR-3620-3p	153	299	380	26	324	140	75	258	1024	501	112	93	72	153	213	17	25	46	46	41	56
miR-362-3p	10	96	251	11	25	1	83	11	6	19	50	59	6	9	18	20	16	18	21	13	23
miR-362-5p	201	127	217	17	38	46	39	29	56	54	69	94	17	5	91	144	122	203	240	234	209
miR-363-3p	52	94	169	19	13	12	159	8	34	67	56	74	30	31	80	774	798	1088	1359	1291	1208
miR-363-5p	27	139	272	1	46	17	4	40	60	70	73	65	0	15	64	3	2	5	4	2	2
miR-3646	17	132	237	1	104	11	3	27	83	53	28	92	2	13	72	2	3	9	1	0	3
miR-3648	2758	2206	2132	4036	2836	6332	3368	2064	2539	2147	1152	1794	1729	1213	1430	104	101	125	163	129	138
miR-3649	3	122	282	3	63	3	0	17	13	41	54	81	16	16	55	1	3	5	1	2	1
miR-3650	4	91	220	0	31	7	0	5	31	31	21	85	1	0	42	1	2	4	0	0	0
miR-3652	255	281	446	282	274	863	733	199	549	413	97	89	92	51	74	50	57	37	75	83	62
miR-3653	3	131	317	0	36	1	7	3	2	4	29	80	9	9	62	21	23	32	36	40	41
miR-3654	30	224	360	5	160	79	25	100	295	221	30	115	12	23	74	51	40	57	74	68	52
miR-3655	32	153	307	0	201	29	1	63	66	52	34	58	0	22	32	4	4	10	9	12	1
miR-3657	2	96	217	0	46	4	4	0	26	11	31	94	8	1	51	1	0	3	0	0	0
miR-3658	6	128	301	2	34	2	1	9	23	10	64	85	1	20	50	3	2	6	4	2	1
miR-3659	4	99	214	2	101	2	0	23	35	25	31	37	5	5	13	1	0	4	0	1	0
miR-365a-3p	18	118	255	0	9	1	22	1	20	10	28	74	30	3	58	1125	1173	1758	2417	2142	2089
miR-365a-5p	38	151	185	4	101	56	9	50	313	154	26	66	13	8	20	7	9	18	10	12	14
miR-365b-5p	63	207	291	65	175	44	67	201	269	254	211	154	131	378	255	25	27	38	36	29	28
miR-3660	17	125	288	2	86	5	2	10	39	31	10	83	3	13	35	2	0	4	1	2	2
miR-3661	41	147	274	6	130	47	13	38	370	198	37	95	17	53	76	1	6	6	3	0	4
miR-3662	27	160	275	1	95	51	0	55	134	134	74	57	11	8	14	0	0	8	6	2	2
miR-3663-5p	219	613	769	24	858	267	62	389	1503	1097	255	133	111	91	92	9	6	12	14	11	10
miR-3664-5p	3	95	320	0	20	0	2	0	22	15	23	62	14	4	43	1	1	2	0	3	0
miR-3666	6	154	234	1	161	22	0	16	45	50	26	92	4	22	41	1	0	4	2	0	2
miR-3667-3p	78	86	324	40	112	21	66	258	94	161	396	113	252	245	372	7	3	12	13	14	17
miR-3667-5p	72	141	390	42	129	27	100	363	118	150	484	143	342	278	588	3	14	9	11	20	21
miR-3668	6	114	253	0	222	0	3	0	13	1	39	89	14	16	6	2	2	1	0	0	0
miR-3670	96	286	372	30	274	106	56	210	470	255	151	129	95	147	191	7	5	7	9	5	8
miR-3671	4	108	267	0	40	7	0	17	48	47	0	68	5	5	0	0	2	7	0	3	2
miR-3672	0	88	265	3	28	1	0	9	14	2	28	92	0	21	4	2	1	2	0	0	0
miR-367-3p	7	95	283	0	57	5	0	7	56	37	38	81	6	0	36	1	2	5	0	0	0
miR-3674	761	3004	1878	16	2859	1779	44	2372	7594	5616	92	115	123	195	41	8	6	8	10	13	5
miR-3675-3p	30	202	276	1	144	117	4	64	291	215	73	69	9	6	15	0	1	4	0	0	0
miR-3675-5p	18	174	290	0	85	29	0	50	223	105	19	79	13	0	7	0	0	3	1	0	0
miR-367-5p	0	113	357	1	128	0	1	18	117	2	51	75	28	34	69	1	0	4	1	2	0
miR-3677-5p	135	229	467	17	389	44	83	274	3395	341	187	114	177	341	343	1	7	8	16	17	13
miR-3678-3p	24	161	222	8	100	16	2	65	88	124	82	74	20	19	44	2	3	8	2	2	4
miR-3679-3p	25	84	163	0	71	28	0	42	89	83	27	26	0	15	0	3	7	8	3	5	2
miR-3679-5p	64	142	240	64	60	38	40	46	152	120	42	52	1	10	36	26	23	34	60	49	31
miR-3680-3p	18	155	340	6	54	21	9	45	98	84	33	64	8	12	12	0	2	2	3	5	1
miR-3680-5p	35	109	255	7	81	15	11	9	100	63	44	55	1	2	20	3	5	6	1	2	4
miR-3681-5p	3	99	335	0	112	1	3	24	140	4	33	90	14	24	132	4	2	4	2	1	0
miR-3682-3p	11	129	294	11	207	7	3	11	52	45	32	94	17	23	63	6	4	20	20	11	8
miR-3682-5p	4	77	305	1	17	2	2	10	3	6	49	85	2	10	51	4	3	6	0	0	1
miR-3683	16	100	206	0	44	17	1	14	97	41	38	93	2	2	17	3	2	1	0	0	0
miR-3684	9	127	188	2	79	2	5	2	12	9	68	74	2	20	15	1	1	2	1	1	0
miR-3685	4	79	233	0	14	4	0	6	8	14	73	54	1	0	20	1	0	1	0	0	0
miR-3686	2	93	215	0	39	0	0	11	1	3	47	75	0	3	52	0	3	4	0	0	0
miR-3687	1260	2940	2574	79	2960	932	449	1413	2337	2651	406	210	301	354	239	1599	1462	2036	2243	2313	2045
miR-3688-5p	6	142	254	2	135	6	1	35	56	31	82	51	44	30	54	3	2	6	1	1	0
miR-3689a-3p	283	1100	724	6	571	780	10	385	579	511	71	109	90	42	38	1	0	5	0	3	2
miR-3689a-5p	23	218	351	2	106	60	8	40	134	94	38	90	45	7	36	2	2	6	0	3	0
miR-3689b-3p	36	218	351	24	172	119	1	43	149	108	19	81	1	35	44	3	0	6	2	3	10
miR-3689d	149	249	422	65	310	63	108	417	289	259	494	187	438	665	453	8	7	13	20	18	31
miR-3689f	36	188	269	2	120	62	2	42	131	81	21	74	8	6	29	2	0	3	0	0	0
miR-3690	98	554	405	2	409	230	11	261	608	410	48	65	19	34	32	15	5	12	11	13	8
miR-3691-3p	21	110	241	2	31	8	7	16	31	32	42	93	29	36	46	0	5	3	1	2	6
miR-3691-5p	9	116	271	0	35	10	0	42	40	35	42	77	7	7	45	2	2	12	4	3	1
miR-3692-3p	18	104	281	1	104	11	0	39	47	55	41	72	5	8	5	2	1	6	1	0	4
miR-3692-5p	44	108	171	6	160	21	10	43	65	71	67	74	0	12	55	2	2	1	11	1	4
miR-369-3p	0	132	253	0	81	0	2	4	0	1	45	86	6	15	21	7	19	36	33	22	13
miR-369-5p	10	97	149	3	25	14	2	2	13	19	29	43	4	11	61	124	152	183	260	229	250
miR-370-3p	150	319	383	48	249	156	49	186	587	373	199	124	134	110	121	896	676	1060	1396	1294	1111
miR-370-5p	15	86	210	0	49	25	0	0	46	11	42	40	7	5	30	20	12	29	31	25	22
miR-3713	12	118	233	1	35	4	1	9	36	32	19	88	4	10	15	0	0	3	0	1	0
miR-3714	177	194	344	64	306	21	261	288	3412	138	497	191	267	678	453	4	10	15	23	14	27
miR-371b-3p	18	66	136	1	46	13	13	42	28	15	50	50	28	48	40	2	4	3	0	1	0
miR-371b-5p	18	148	253	10	45	15	5	6	52	42	67	94	50	22	67	1	2	2	3	0	3
miR-372-3p	130	180	432	41	162	34	59	347	360	175	511	181	364	542	356	2	8	9	21	10	13
miR-372-5p	6	120	260	2	38	3	5	18	44	33	61	73	23	39	60	0	2	4	4	1	0
miR-373-3p	18	138	306	0	49	26	3	34	82	55	27	77	14	22	27	1	3	5	6	3	2
miR-373-5p	26	133	350	3	63	17	13	47	57	58	56	101	7	31	55	1	0	4	2	0	0
miR-374a-3p	5	111	233	1	16	0	0	9	5	4	18	48	30	16	13	0	2	6	0	2	0
miR-374b-3p	121	154	546	55	169	27	92	321	470	336	407	176	350	531	592	25	29	50	53	64	56
miR-374b-5p	19	109	377	11	45	14	79	77	46	62	90	82	71	106	93	933	914	1313	1726	1591	1570
miR-374c-5p	103	194	560	64	167	26	79	363	503	387	454	253	273	710	607	9	13	21	28	18	31
miR-375	26	84	137	27	37	9	18	27	17	19	88	55	36	38	108	72	45	107	106	105	101
miR-376a-2-5p	24	125	319	6	77	10	25	69	61	76	73	108	54	92	105	3	3	11	4	0	3
miR-376a-3p	16	114	268	121	185	16	76	47	92	39	82	97	25	41	38	272	249	349	486	362	424
miR-376a-5p	1	108	215	1	23	5	1	0	17	5	42	72	12	0	12	104	98	141	189	197	192
miR-376b-3p	5	124	345	20	44	3	32	8	14	11	21	130	0	6	0	32	32	44	28	43	42
miR-376b-5p	10	82	292	7	36	6	12	31	16	16	56	92	53	43	90	1	3	5	4	0	3
miR-376c-3p	26	145	378	198	202	34	151	77	66	68	191	122	52	97	145	704	736	1038	1258	1204	1146
miR-376c-5p	42	109	233	11	93	9	27	57	62	47	159	82	104	80	122	4	1	6	4	7	5
miR-377-3p	38	125	297	99	90	23	61	128	185	51	119	128	56	199	116	241	245	333	414	400	438
miR-377-5p	9	166	295	27	47	39	7	28	40	31	31	64	0	0	46	120	90	124	166	191	162
miR-378a-3p	242	302	351	48	137	319	133	132	320	226	89	177	89	136	161	165	139	252	274	253	242
miR-378b	22	116	331	11	34	10	4	29	68	61	67	110	13	26	79	8	11	25	20	15	12
miR-378c	48	117	147	1	51	47	18	24	96	39	18	70	0	8	35	10	14	16	20	25	21
miR-378d	156	157	263	11	83	115	36	24	111	67	22	100	16	37	25	51	45	59	76	74	60
miR-378e	196	217	369	21	126	113	45	78	209	159	40	132	28	68	37	37	28	55	85	44	55
miR-378f	159	293	327	19	205	166	36	63	386	243	40	116	50	70	48	75	44	90	83	86	87
miR-378g	183	421	413	28	256	249	49	204	589	474	82	172	97	108	73	81	72	130	130	151	149
miR-378h	48	180	320	0	225	43	2	40	169	97	26	73	9	18	13	3	3	7	1	4	0
miR-378i	283	315	309	57	417	238	107	187	264	176	121	207	94	229	89	134	116	160	220	202	196
miR-378j	20	172	239	0	105	28	1	60	225	104	44	77	6	14	22	1	3	3	1	3	0
miR-379-3p	2	114	324	0	45	0	0	6	27	5	55	43	28	19	20	64	50	80	101	80	124
miR-379-5p	6	143	285	1	128	8	5	39	42	10	65	101	21	1	31	1241	1143	1670	2049	2159	1780
miR-380-3p	3	98	286	0	28	0	2	0	3	0	48	99	7	20	25	29	38	32	77	56	59
miR-380-5p	11	106	249	1	19	5	2	14	29	16	29	68	1	3	17	7	7	20	11	14	12
miR-381-3p	50	109	314	25	86	13	39	94	42	55	99	95	105	79	143	337	327	433	552	498	488
miR-381-5p	12	117	242	8	60	6	15	23	33	9	44	74	30	11	65	166	149	202	280	276	211
miR-382-3p	0	122	306	3	72	1	4	9	15	17	33	97	3	0	68	126	123	204	287	205	228
miR-382-5p	33	154	255	132	30	196	31	63	63	24	119	122	21	31	76	1058	1030	1491	1825	1622	1637
miR-383-3p	24	128	232	5	77	12	5	22	97	66	30	65	47	42	46	10	13	26	11	12	8
miR-383-5p	18	151	258	21	70	32	5	40	64	110	26	94	0	0	23	550	589	793	1035	889	938
miR-384	5	135	294	1	29	1	0	5	1	1	30	85	0	11	24	0	0	7	1	1	0
miR-3907	215	353	575	88	407	128	140	506	934	548	524	180	462	653	533	12	19	22	25	42	37
miR-3908	26	131	263	0	73	18	0	19	75	51	16	61	7	12	10	0	0	3	0	0	0
miR-3909	21	133	243	0	62	18	1	5	61	53	17	63	11	13	43	16	24	29	30	27	29
miR-3910	5	136	399	0	38	4	0	3	9	3	77	142	6	3	37	0	2	0	1	0	1
miR-3912-3p	484	422	957	257	812	137	408	1504	720	833	1769	613	1819	1762	1784	33	38	60	85	83	90
miR-3912-5p	447	392	947	229	601	92	363	1125	585	668	1489	450	1262	1340	1345	16	30	45	72	51	58
miR-3913-5p	4	97	192	6	28	14	2	0	28	42	22	99	2	8	14	4	0	3	0	1	1
miR-3914	12	100	276	1	22	0	0	5	37	22	41	105	1	4	24	1	1	5	0	1	7
miR-3915	5	85	261	0	29	0	0	0	2	11	34	116	13	3	53	0	1	2	3	0	0
miR-3916	21	109	139	0	61	48	10	73	172	143	19	49	12	16	22	7	5	7	6	6	4
miR-3917	216	335	559	81	362	88	166	551	1183	558	833	340	685	740	875	19	20	35	52	49	51
miR-3919	15	125	219	1	154	8	3	47	41	43	51	51	23	31	59	1	2	7	5	0	3
miR-3920	3	81	196	0	30	1	0	3	7	2	22	75	20	3	58	1	1	3	1	0	0
miR-3921	7	98	218	2	11	5	3	16	24	26	53	85	23	13	47	0	2	4	0	5	0
miR-3922-3p	9	109	220	4	45	11	2	21	61	48	21	67	4	7	16	2	0	3	1	0	1
miR-3922-5p	37	148	275	4	80	20	83	54	222	90	71	76	27	31	75	2	0	7	9	7	4
miR-3923	3	119	241	1	20	1	0	2	8	3	38	63	3	0	61	1	1	3	0	0	1
miR-3924	0	90	150	0	10	0	0	0	4	0	33	45	2	0	47	1	0	4	0	0	0
miR-3925-5p	17	143	253	1	73	13	1	51	109	46	30	54	1	3	45	2	1	9	8	4	5
miR-3926	41	165	287	11	459	41	7	117	292	222	60	52	22	37	39	3	2	6	2	3	1
miR-3927-5p	7	116	181	0	41	11	1	5	34	22	29	82	17	10	37	1	1	3	0	0	0
miR-3928-3p	38	142	187	14	78	23	17	38	116	82	29	64	16	21	88	8	12	16	20	19	18
miR-3928-5p	8	115	314	3	24	5	11	20	32	41	72	68	25	25	90	0	2	2	2	6	1
miR-3929	49	225	444	85	161	44	26	119	379	341	23	96	14	30	67	9	5	14	9	10	6
miR-3934-3p	31	152	247	1	105	23	8	45	237	109	56	68	34	6	56	3	2	1	0	0	2
miR-3934-5p	216	707	533	24	877	339	46	505	3517	1273	32	66	20	56	99	20	28	44	72	58	57
miR-3935	11	94	176	1	42	24	0	24	53	48	14	40	16	19	49	0	0	8	5	0	5
miR-3936	5	99	252	0	27	3	0	5	32	10	27	57	0	2	106	10	5	17	6	6	2
miR-3937	700	392	1566	406	883	100	294	2613	197	701	2336	1485	3846	3163	4409	7	12	25	14	8	11
miR-3938	11	144	183	0	40	4	1	5	22	13	12	60	18	10	101	2	2	1	1	1	0
miR-3939	26	132	249	14	76	16	21	83	91	68	45	109	89	77	197	3	2	1	5	2	6
miR-3940-5p	4651	5137	1523	20006	2616	9793	12234	4915	7644	2768	2075	9048	852	6019	1725	118	196	242	333	339	302
miR-3941	2	109	164	0	37	2	0	13	14	2	19	80	2	1	71	1	0	4	0	1	1
miR-3942-5p	0	130	212	0	9	0	3	0	4	3	48	90	1	11	35	1	2	5	3	0	0
miR-3943	567	377	712	302	654	107	428	1161	2294	1278	1641	682	1332	2463	1545	161	214	233	355	300	326
miR-3944-5p	4	121	265	0	245	9	1	28	91	41	20	59	33	11	34	5	2	9	8	6	1
miR-3945	34	172	298	2	75	22	2	19	100	113	81	57	8	0	89	3	5	6	5	6	4
miR-3973	4	147	245	5	75	24	0	79	83	100	24	107	7	0	35	1	2	4	0	4	1
miR-3974	11	107	269	1	36	12	0	57	95	30	5	55	2	25	10	0	2	5	1	0	0
miR-3975	8	159	245	0	48	21	2	33	97	31	54	70	1	0	59	0	0	8	1	0	0
miR-3976	0	135	299	0	100	10	0	17	46	23	58	82	5	3	0	2	2	5	0	0	0
miR-3977	28	144	226	0	73	65	2	70	95	100	24	90	29	9	34	1	2	6	0	1	1
miR-3978	18	176	238	9	92	16	8	86	103	68	49	91	42	38	51	1	2	6	2	0	3
miR-409-3p	24	176	195	38	57	67	19	24	27	13	34	129	13	20	88	522	458	674	823	762	763
miR-409-5p	7	89	168	8	23	12	0	8	12	15	52	73	11	0	9	236	280	365	454	387	408
miR-410-3p	14	112	288	5	403	2	9	5	423	22	80	104	33	74	69	863	844	1203	1460	1400	1325
miR-410-5p	27	147	288	2	129	52	1	28	92	95	75	85	5	23	32	4	2	8	2	4	3
miR-411-3p	7	114	242	0	37	6	0	4	33	11	16	69	3	7	61	80	94	107	171	158	143
miR-411-5p	1	126	282	0	268	10	20	12	68	14	59	57	1	32	47	179	156	227	326	276	311
miR-412-3p	14	110	196	2	62	17	3	3	27	11	28	68	0	0	77	1	3	6	3	0	0
miR-412-5p	6	96	299	0	44	37	1	13	28	44	32	75	1	0	37	3	6	11	8	8	4
miR-421	15	139	279	2	47	15	32	36	26	53	68	44	8	18	49	628	637	884	1086	1074	990
miR-422a	99	177	295	38	54	81	91	43	42	36	49	153	30	46	66	133	109	162	210	204	178
miR-424-3p	55	142	360	12	272	113	86	54	39	56	44	106	64	65	77	28	46	55	73	50	49
miR-424-5p	7	117	219	1	29	6	212	28	18	13	59	81	33	17	87	170	171	242	332	283	335
miR-4251	14	87	283	11	62	6	18	50	56	39	127	117	82	60	94	2	4	6	6	6	2
miR-4252	137	371	422	15	365	153	14	252	835	483	132	106	95	62	231	2	1	10	3	5	1
miR-4253	150	201	323	390	80	90	97	80	129	70	110	118	71	77	132	44	43	45	93	64	79
miR-425-3p	94	109	273	32	122	72	33	37	42	46	24	80	44	26	144	325	320	405	521	489	481
miR-4254	14	90	256	1	44	24	14	28	115	92	47	54	14	30	33	4	1	8	9	7	11
miR-4255	6	112	175	0	29	2	3	19	19	23	46	62	11	21	69	0	1	4	0	0	1
miR-425-5p	384	179	285	86	74	101	276	16	101	86	81	96	30	19	36	1517	1548	2297	2779	2579	2467
miR-4256	5	103	338	1	49	4	8	11	15	10	62	88	17	5	99	0	0	5	3	0	2
miR-4257	188	280	754	164	370	67	159	835	471	503	754	381	1052	978	1466	22	14	43	64	44	64
miR-4259	23	145	322	2	61	23	1	54	73	42	30	63	21	25	61	8	1	6	3	7	3
miR-4261	20	97	314	33	70	13	10	45	42	28	65	116	52	66	94	19	12	32	20	19	23
miR-4262	4	116	235	2	25	0	4	16	11	6	35	79	38	2	52	0	0	3	1	1	0
miR-4263	7	103	256	2	59	1	5	14	17	14	67	55	40	38	71	0	1	3	1	2	0
miR-4264	6	116	338	1	52	9	3	20	10	9	50	87	6	34	98	3	3	3	3	1	0
miR-4265	72	283	450	6	258	102	29	178	540	336	68	85	56	86	77	7	7	15	7	8	11
miR-4266	25	128	304	15	215	5	36	81	850	38	107	97	131	63	230	3	2	6	12	6	4
miR-4267	36	151	264	12	149	7	50	96	265	116	89	101	63	104	173	1	3	5	7	1	1
miR-4268	36	177	281	1	323	70	13	46	403	195	46	60	67	81	61	0	2	5	0	5	0
miR-4269	206	330	463	46	861	129	97	380	721	470	421	161	238	438	270	15	15	21	40	30	30
miR-4270	861	534	489	498	556	345	455	387	1445	970	321	177	158	281	147	91	76	118	191	177	165
miR-4271	169816	56912	16726	116852	18048	218192	149028	45583	91710	46051	8292	20413	119209	9483	15877	1176	1256	1701	3651	3370	3303
miR-4272	11	144	320	0	41	0	1	14	14	3	87	89	9	14	29	1	1	7	1	0	1
miR-4273	11	124	345	1	52	21	4	15	135	44	27	94	12	6	76	1	0	8	1	0	0
miR-4274	282	366	809	106	463	131	245	530	659	520	585	265	423	521	789	27	21	29	36	26	35
miR-4275	4	134	259	4	29	1	0	9	5	3	106	71	3	28	29	3	1	1	0	0	0
miR-4276	20	139	328	6	56	3	7	60	27	20	91	99	90	53	117	3	0	5	1	1	1
miR-4277	38	101	192	5	130	9	31	44	54	37	107	76	82	84	79	2	1	9	4	1	2
miR-4278	1	112	216	3	55	4	3	0	32	11	52	94	19	24	14	2	1	5	2	0	1
miR-4279	747	459	1078	256	719	153	1033	1522	1587	1104	2434	1000	1581	3273	1832	19	49	75	106	77	103
miR-4280	9	129	200	1	133	40	3	39	91	77	35	37	3	10	31	0	1	1	0	0	0
miR-4282	4	103	280	0	36	2	6	8	3	0	85	55	5	15	0	0	1	6	1	0	0
miR-4283	11	112	303	5	51	5	11	31	54	51	65	67	24	45	54	1	2	3	1	1	6
miR-4287	3	81	175	1	24	1	18	7	14	3	61	49	12	19	32	1	1	1	0	0	0
miR-4288	2	76	235	1	16	1	0	9	5	5	29	52	0	4	18	2	0	0	0	0	0
miR-4289	8	100	169	0	27	9	0	17	24	17	25	60	0	0	37	1	0	2	1	0	2
miR-429	0	113	244	0	23	3	0	6	4	10	44	77	1	12	63	7	6	12	13	13	5
miR-4290	86	143	332	39	123	21	106	222	174	163	299	174	157	267	247	9	7	11	9	9	21
miR-4291	1125	606	908	379	924	159	528	1990	5618	1645	3243	1029	1813	4970	1757	36	77	73	149	122	112
miR-4292	240	516	661	51	619	156	126	384	1159	818	299	123	206	159	239	14	13	11	9	10	20
miR-4293	18	130	284	4	68	9	40	26	60	31	56	100	90	57	82	1	3	3	3	3	2
miR-4294	34	101	298	47	76	24	40	121	112	71	107	148	62	131	142	15	5	29	27	20	29
miR-4295	4	129	273	1	35	2	4	0	13	4	49	98	1	16	3	0	1	5	1	0	1
miR-4296	32	171	296	15	131	10	25	114	120	91	105	128	79	177	250	3	5	7	13	12	14
miR-4297	15	131	267	7	70	7	15	94	208	58	104	104	48	131	123	1	2	5	0	3	5
miR-4299	27	107	313	13	89	13	9	92	72	93	110	101	119	92	129	3	10	18	10	20	12
miR-4300	4	80	182	3	30	4	2	13	7	6	38	59	6	8	27	0	0	3	0	1	2
miR-4301	7	91	155	1	14	0	1	13	5	7	33	55	11	9	40	1	0	3	0	0	0
miR-4302	14	140	267	3	94	22	12	57	165	88	17	78	2	33	136	0	1	5	6	2	2
miR-4303	9	123	299	3	115	3	8	22	48	27	101	98	21	25	129	1	1	7	9	1	0
miR-4304	48	170	262	9	119	33	45	96	181	95	68	111	81	44	120	2	1	4	8	1	4
miR-4305	9	123	318	2	43	4	19	40	38	17	55	142	36	45	75	4	2	3	0	1	4
miR-4306	1853	702	1179	107	574	488	979	527	4406	2455	71	101	115	76	85	652	611	922	1236	1077	1173
miR-4307	2	75	286	0	5	0	1	4	2	3	61	46	1	0	20	0	0	6	0	0	0
miR-4308	5	117	271	4	24	3	7	26	13	6	62	123	22	23	37	0	4	5	1	1	0
miR-4309	411	435	950	241	564	131	393	1602	688	769	1883	794	1506	1862	1715	27	39	56	127	61	89
miR-4310	7	96	255	1	49	3	6	27	31	17	45	75	18	21	7	3	0	1	3	0	1
miR-4311	3	118	292	6	36	0	10	22	27	23	48	67	10	2	93	7	8	4	11	5	6
miR-4312	70	212	346	16	170	71	22	131	325	247	111	84	59	61	59	3	5	7	2	6	4
miR-431-3p	10	103	240	12	36	17	3	33	73	45	30	64	2	32	82	242	195	319	395	360	394
miR-4314	19	111	343	1	71	12	15	23	71	39	42	73	28	50	75	4	9	7	5	3	6
miR-4315	30	181	381	9	176	31	22	99	146	138	150	105	43	104	129	1	0	10	5	2	2
miR-431-5p	12	111	218	6	158	21	9	23	81	25	53	33	7	7	79	27	22	31	30	32	38
miR-4317	3	119	264	4	26	1	4	17	5	1	113	76	5	10	45	1	3	8	3	1	2
miR-4318	6	116	356	0	77	7	10	66	17	17	55	114	37	24	126	0	1	9	0	0	1
miR-4319	44	150	336	26	121	8	132	127	93	89	253	139	157	209	144	4	5	6	9	5	4
miR-4320	3	95	276	0	31	5	3	30	37	16	47	76	2	4	13	0	1	4	0	0	0
miR-4322	144	241	496	20	487	73	27	173	610	413	185	85	129	148	180	5	4	14	11	5	10
miR-432-3p	34	144	287	12	193	20	22	43	75	30	70	78	50	101	64	16	20	36	39	39	37
miR-4324	47	136	222	274	35	15	48	58	61	70	209	90	135	137	171	1003	1527	1830	3205	2480	3055
miR-4325	9	88	171	3	44	0	1	31	5	4	39	89	21	27	52	3	2	3	0	0	2
miR-432-5p	11	128	264	0	80	24	12	21	51	36	58	111	5	1	22	960	934	1387	1753	1465	1449
miR-4326	23	113	231	3	59	17	11	69	74	23	79	83	12	60	57	6	8	9	12	9	14
miR-4327	87	232	373	25	168	85	50	122	288	243	77	113	37	47	73	11	19	22	26	35	26
miR-4328	9	77	274	2	35	3	3	16	18	14	54	131	36	20	21	1	1	3	1	2	0
miR-4329	42	125	216	7	63	21	21	114	58	79	134	128	134	39	159	1	5	11	4	7	6
miR-4330	17	84	298	13	60	11	24	54	52	81	141	73	119	68	113	1	4	1	3	4	8
miR-433-3p	26	146	185	27	63	28	8	18	60	29	87	28	25	16	97	1255	1227	1864	2275	2090	2021
miR-433-5p	9	106	149	1	24	12	0	9	36	26	28	84	18	0	92	25	23	40	56	43	47
miR-4417	1449	1351	4005	1371	1815	1110	5744	2654	2915	3888	1882	1147	2490	2337	3050	290	284	367	534	429	450
miR-4419a	172	216	304	341	187	103	138	133	430	172	118	125	44	98	109	37	36	40	62	62	57
miR-4419b	25	157	345	136	88	34	46	40	96	66	64	106	58	17	61	46	34	77	82	91	66
miR-4420	12	125	276	1	43	23	4	26	123	61	38	56	21	9	71	0	4	3	0	0	1
miR-4421	153	718	644	4	691	288	22	356	1756	949	66	69	60	26	40	0	2	8	5	2	3
miR-4422	14	124	239	0	106	7	0	7	39	57	30	75	0	3	31	1	1	3	0	0	1
miR-4423-3p	18	104	204	1	116	7	2	3	53	17	64	73	18	4	35	4	1	3	8	10	2
miR-4423-5p	13	109	223	0	59	20	8	47	67	61	24	66	27	6	60	13	2	4	6	4	5
miR-4424	11	118	236	0	30	3	2	7	14	8	57	107	2	0	22	1	0	1	0	1	0
miR-4425	7	94	262	6	41	3	2	18	25	22	46	80	12	3	44	1	1	6	0	1	1
miR-4426	37	109	238	36	78	9	57	136	31	110	204	117	134	188	301	2	2	9	9	5	15
miR-4427	1	119	277	0	198	0	1	10	3	9	30	66	1	0	46	1	2	3	1	0	0
miR-4428	68	101	298	56	89	20	31	34	90	71	45	82	30	38	118	13	16	31	31	33	36
miR-4429	6944	2774	759	962	791	4212	886	1263	1536	1900	604	474	753	734	411	1109	1098	1605	1990	1860	1830
miR-4430	258	310	461	1078	279	304	384	345	680	429	186	193	115	166	132	61	57	92	139	111	109
miR-4431	7	105	166	0	50	7	1	8	39	43	25	61	1	11	55	0	1	3	1	0	0
miR-4432	12	93	197	0	54	3	14	11	19	25	53	68	0	9	58	0	0	4	3	1	3
miR-4433b-5p	603	387	2426	447	1247	212	1063	2468	1400	737	3696	1297	2182	2416	2383	38	60	66	74	93	57
miR-4434	4	125	318	0	55	0	0	16	3	0	39	75	6	9	29	1	2	7	2	0	0
miR-4435	35	199	225	0	106	44	6	55	229	103	41	49	33	18	89	0	6	3	1	3	1
miR-4436a	81	180	342	35	322	29	108	185	237	227	299	117	307	157	311	23	24	48	40	28	37
miR-4436b-3p	42	183	409	65	87	52	51	69	178	133	53	75	35	37	97	46	52	83	110	93	85
miR-4437	19	110	272	10	160	9	8	25	65	40	85	75	13	2	39	3	4	6	2	3	7
miR-4438	13	136	307	2	215	4	0	20	30	35	94	85	1	18	58	1	1	5	0	1	0
miR-4439	4	120	291	3	30	4	1	11	36	35	19	33	9	9	121	2	1	3	4	2	2
miR-4440	103	403	366	8	391	253	19	119	817	329	53	63	28	37	85	3	9	12	8	7	14
miR-4441	10	150	200	5	41	0	5	15	9	6	61	71	12	11	60	4	1	7	4	4	6
miR-4442	76	143	245	139	110	106	170	87	158	107	152	127	103	83	112	47	48	82	77	79	61
miR-4444	55	195	253	16	145	49	12	97	151	158	36	67	43	40	67	34	31	48	63	58	47
miR-4446-3p	86	363	469	10	247	106	32	198	860	355	60	92	33	66	137	21	27	43	40	31	31
miR-4446-5p	29	145	248	3	98	48	4	43	112	63	43	82	22	24	93	3	1	1	4	0	5
miR-4447	203	284	1064	147	373	70	90	1060	1209	1722	433	282	892	905	1021	15	13	25	26	29	27
miR-4449	1169	1093	665	6035	831	5164	4842	1137	1626	743	843	2116	786	981	1158	60	81	107	165	147	156
miR-4450	26	174	290	2	70	42	6	59	77	57	76	72	18	17	77	4	2	6	4	1	2
miR-4451	7	57	137	5	26	3	6	1	12	9	54	48	13	26	58	1	4	1	2	1	1
miR-4452	55	220	305	0	163	41	6	166	252	294	13	89	0	9	3	3	2	3	0	1	0
miR-4453	33	203	298	0	107	31	2	66	139	105	22	54	1	10	18	2	1	2	1	0	0
miR-4455	1	74	241	0	21	5	0	9	17	11	41	65	4	0	68	0	1	5	1	0	0
miR-4456	1	127	190	1	43	3	4	21	22	12	46	66	7	8	33	1	2	4	4	2	0
miR-4457	9	98	299	0	34	4	1	19	23	10	30	90	2	13	61	0	1	1	0	0	0
miR-4458	15	98	283	5	44	8	11	17	29	17	88	84	14	25	60	2	6	2	1	1	7
miR-4459	7883	6202	5794	4605	8494	3027	2415	5489	12675	11904	2292	1138	1390	1827	810	886	983	1432	2063	1817	1827
miR-4460	0	111	264	0	21	1	2	6	17	9	38	52	0	6	108	1	1	6	0	0	0
miR-4461	1476	3344	2034	236	2864	968	215	2873	2964	3891	192	242	256	172	164	47	39	78	77	71	74
miR-4462	13	147	163	4	62	19	3	21	70	54	0	81	0	9	40	1	0	9	4	4	5
miR-4463	2677	3213	3632	1439	3763	1060	983	2969	3701	5263	1082	439	926	757	1136	203	211	285	409	362	316
miR-4464	1	100	228	0	124	1	3	4	7	12	34	73	1	0	3	1	1	3	1	1	0
miR-4465	15	102	274	1	31	11	4	3	31	27	27	64	14	15	52	0	1	2	2	0	0
miR-4467	23	135	328	27	54	47	44	88	65	71	102	75	48	86	130	1	2	2	5	4	3
miR-4468	5	161	216	4	60	2	14	26	23	12	85	108	16	36	43	16	11	23	30	11	21
miR-4470	14	165	273	0	300	28	5	69	96	41	40	90	6	19	65	0	2	2	3	0	1
miR-4471	3	105	345	0	16	2	3	2	17	10	14	118	0	11	19	0	2	5	0	0	0
miR-4472	99	180	314	25	159	58	13	168	510	374	63	107	58	123	147	5	7	5	16	12	2
miR-4473	29	94	250	8	57	2	3	28	357	37	67	114	9	92	40	5	0	7	8	7	10
miR-4474-3p	29	107	151	5	50	9	9	27	108	47	44	72	12	16	80	6	2	5	3	0	1
miR-4475	2	121	158	0	31	14	0	14	62	32	18	61	0	16	13	1	0	3	0	0	0
miR-4476	20	132	315	12	55	8	6	35	57	41	50	67	61	28	131	8	12	13	13	7	7
miR-4477a	10	131	324	0	69	3	1	44	160	141	47	91	2	0	73	2	1	6	1	0	0
miR-4477b	21	134	298	0	45	10	3	36	205	131	33	59	0	0	55	0	1	3	1	0	0
miR-4478	421	477	633	1279	469	316	790	380	989	760	180	221	209	217	175	172	156	243	297	302	297
miR-448	5	102	211	2	29	1	3	0	5	22	85	82	23	5	137	35	30	61	58	73	53
miR-4480	7	99	296	1	92	11	3	6	54	42	38	78	6	2	29	0	1	0	2	0	1
miR-4481	119	218	654	227	245	75	79	433	344	432	175	187	640	393	1269	27	27	62	67	62	54
miR-4482-3p	22	119	219	0	43	11	2	13	74	60	37	67	0	0	56	2	1	5	0	1	2
miR-4482-5p	1	87	261	0	63	11	3	6	77	50	32	48	4	9	70	5	1	3	1	0	3
miR-4483	16	106	284	0	53	12	4	43	74	43	67	90	21	7	62	3	1	7	1	1	0
miR-4484	310	635	614	196	468	248	168	333	698	569	188	201	281	211	202	64	64	86	74	73	81
miR-4486	1119	1569	3834	2453	2211	836	1008	2487	3487	3732	1585	982	1835	1722	1911	118	121	159	223	190	193
miR-4487	69	168	347	49	158	40	23	86	307	136	70	103	73	71	261	15	15	29	27	31	31
miR-4489	14	115	235	4	149	10	8	23	87	61	55	77	19	13	23	9	9	15	16	20	12
miR-4490	2	97	168	1	20	2	0	9	18	18	62	66	16	21	40	0	0	2	0	0	0
miR-4491	8	128	252	0	48	8	1	33	99	51	35	106	10	10	32	1	0	7	2	0	2
miR-4493	14	99	295	4	76	7	5	17	61	23	48	99	11	12	81	1	0	10	2	0	0
miR-4494	24	92	233	3	71	10	15	36	158	114	41	53	17	7	45	1	0	2	6	3	0
miR-4495	3	99	214	0	118	5	3	13	20	15	65	77	16	5	48	0	1	6	1	0	0
miR-4496	269	780	627	157	980	430	81	741	2453	1641	58	100	70	73	151	117	108	147	203	202	181
miR-4498	128	300	332	26	316	135	43	148	903	469	95	47	17	60	108	12	9	20	22	18	18
miR-4499	56	127	344	70	92	22	79	94	81	49	90	92	61	47	100	15	18	14	32	23	25
miR-449a	32	93	196	31	62	17	29	54	91	106	122	79	12	85	136	20	17	38	53	28	31
miR-449b-3p	57	177	233	25	184	63	27	223	332	203	142	60	148	194	191	8	5	10	11	13	11
miR-449b-5p	17	96	193	13	37	6	20	43	57	43	40	41	59	50	75	7	9	9	27	26	14
miR-449c-3p	10	88	369	3	56	7	0	36	48	31	21	64	0	38	45	1	0	12	0	2	0
miR-449c-5p	19	123	198	3	51	13	2	22	55	26	46	56	6	0	25	4	2	6	4	4	4
miR-4500	6	99	199	1	37	0	0	11	8	7	59	63	0	10	37	3	0	3	0	0	1
miR-4501	7	88	196	0	141	10	3	15	65	20	28	51	13	0	29	1	0	4	1	0	0
miR-4502	258	391	553	17	671	155	11	629	1351	1324	55	85	58	88	63	2	0	3	4	6	5
miR-4503	3	68	139	0	13	1	0	0	0	0	19	48	0	5	32	0	2	4	0	0	0
miR-4504	3	79	189	0	32	8	2	0	22	27	20	52	2	0	26	2	1	3	1	0	0
miR-4505	1400	1325	2773	1404	1309	1313	1985	2312	1448	1972	1315	1073	2124	1691	2166	74	93	163	184	174	177
miR-4506	18	109	238	4	51	3	7	14	91	65	50	84	39	37	34	4	2	2	4	6	6
miR-4507	1816	2693	3450	136	4693	1423	456	1887	3819	3380	662	240	282	338	341	72	66	77	104	100	114
miR-4509	3	71	146	0	6	2	0	0	2	0	49	52	6	0	31	0	0	4	0	0	0
miR-450a-1-3p	2	45	138	0	10	1	2	0	17	10	24	39	0	0	71	3	2	3	2	1	4
miR-450a-2-3p	7	149	351	0	37	10	0	15	44	88	33	73	0	4	78	4	2	8	6	4	6
miR-450a-5p	3	95	162	0	30	3	2	33	45	79	60	79	1	0	36	5	7	8	17	18	8
miR-450b-3p	12	89	274	0	22	6	2	23	47	35	39	60	8	13	37	0	1	1	0	0	1
miR-450b-5p	7	79	212	0	20	0	0	0	9	13	49	50	1	0	51	3	1	4	0	0	1
miR-4510	7	147	186	1	29	11	2	48	83	52	55	83	0	10	33	15	19	33	23	13	21
miR-4511	17	122	195	6	41	13	2	27	46	50	42	79	6	24	76	2	2	0	0	0	2
miR-4512	343	838	1078	8	1127	358	45	631	2119	1538	71	92	74	118	93	4	12	12	11	10	10
miR-4513	20	118	236	4	80	12	6	26	111	33	23	46	40	39	79	6	5	6	11	12	6
miR-4514	20	104	282	14	70	19	12	86	72	52	57	96	68	35	31	4	11	20	19	14	13
miR-4515	80	172	359	21	190	37	147	200	384	164	165	119	119	211	293	3	4	10	14	11	13
miR-4517	17	157	272	1	89	35	2	20	68	51	36	86	9	4	29	2	1	9	1	2	1
miR-4518	27	179	285	0	82	50	0	63	88	75	41	94	1	3	27	0	1	2	1	0	0
miR-4519	87	188	416	32	306	56	68	204	5768	216	208	131	97	282	268	16	13	27	42	17	22
miR-451a	57144	4698	1557	6003	2284	16905	84325	972	21227	26360	1970	629	1569	338	98	17407	17909	25292	32311	29711	29145
miR-451b	0	111	250	1	15	0	0	0	9	6	9	57	7	5	27	2	2	5	0	0	0
miR-4520a-5p	17	118	274	4	43	10	4	53	79	60	70	89	16	8	11	2	1	2	1	1	0
miR-4521	35	155	240	1	67	21	12	79	109	46	46	64	1	19	81	4	1	7	13	11	11
miR-4522	158	187	390	35	3014	18	59	248	6096	218	363	192	158	934	265	3	7	8	24	18	24
miR-452-3p	0	100	184	0	24	1	3	16	13	8	35	44	0	4	48	0	0	3	0	0	0
miR-4524a-5p	1	105	199	0	14	4	3	9	38	27	22	80	4	4	72	1	1	6	1	0	2
miR-4524b-5p	8	115	249	3	147	5	5	4	22	8	31	73	7	27	110	1	2	4	0	0	0
miR-4525	357	195	446	2525	155	1034	11247	147	563	146	89	281	62	55	126	386	654	689	1468	1179	1344
miR-452-5p	37	120	263	5	29	18	11	8	16	19	51	128	0	31	44	9	11	19	20	19	8
miR-4527	7	134	270	0	49	6	0	0	53	35	58	91	0	7	44	1	1	7	0	0	0
miR-4528	4	94	225	0	18	0	0	0	3	0	22	81	1	0	32	1	1	6	0	0	2
miR-4530	150	249	459	95	307	95	218	117	407	222	155	154	144	119	155	100	142	183	282	244	248
miR-4531	6	111	302	0	53	4	2	24	14	12	48	66	20	23	70	0	1	3	3	0	0
miR-4533	25	97	214	49	81	27	27	38	76	58	48	90	0	16	77	24	23	31	36	21	22
miR-4534	12328	6903	3197	2788	9062	3639	2607	3828	8729	13326	1107	1068	707	1287	670	111	139	174	235	260	232
miR-4535	94	265	534	79	251	79	30	319	288	400	155	147	284	162	337	23	17	34	48	49	39
miR-4536-5p	0	124	304	0	122	4	1	8	13	0	34	89	14	1	67	0	2	3	3	1	0
miR-4537	83	248	514	38	246	76	52	299	349	308	199	174	307	329	345	5	7	15	11	20	22
miR-4538	66	259	352	12	201	63	8	53	398	205	89	63	15	14	97	4	13	13	20	13	21
miR-4539	1047	2767	2770	37	3581	1261	207	911	3421	2523	271	144	78	127	200	9	13	13	35	24	34
miR-4540	1	80	211	0	66	2	1	0	13	6	43	67	1	0	22	1	0	4	0	0	0
miR-454-3p	6	93	202	3	18	4	38	0	23	27	40	91	1	2	5	360	354	498	638	554	572
miR-454-5p	5	80	192	5	23	6	2	11	41	38	14	55	12	7	59	13	13	21	20	18	23
miR-455-3p	5	110	218	0	83	5	19	8	17	5	35	60	12	11	51	354	355	458	612	582	583
miR-455-5p	6	104	128	0	24	5	6	21	25	2	22	88	11	0	33	20	19	23	26	28	20
miR-4632-3p	83	160	252	3	154	38	30	107	295	155	76	77	42	20	141	4	2	12	7	3	4
miR-4632-5p	16567	13549	7505	24443	11648	41373	48114	29881	5321	2807	4641	22045	5123	10988	5630	186	241	290	571	542	501
miR-4636	4	102	219	0	26	1	3	4	16	12	57	97	2	18	26	9	8	10	11	11	7
miR-4637	6	131	283	0	25	1	1	3	19	23	93	57	19	9	23	1	1	2	2	0	1
miR-4638-5p	17	124	217	4	182	13	16	21	101	43	44	79	0	9	62	3	2	5	1	1	2
miR-4639-3p	9	107	229	1	45	12	4	46	67	26	34	71	17	14	6	1	3	4	0	0	2
miR-4639-5p	22	180	220	0	47	22	3	34	72	61	38	63	6	7	28	5	1	9	4	0	3
miR-4640-3p	280	421	302	24	302	169	100	297	966	1135	263	103	171	158	137	37	32	50	54	57	77
miR-4641	6	117	197	0	49	26	1	6	59	60	40	73	13	0	30	3	1	10	7	7	2
miR-4642	12	104	184	2	42	12	2	27	79	55	40	54	11	0	32	0	1	2	0	4	0
miR-4643	8	84	243	1	22	2	1	15	33	41	72	67	13	12	43	0	2	5	0	1	0
miR-4644	178	145	288	337	95	28	123	158	184	180	132	204	199	282	114	36	32	65	76	67	69
miR-4645-3p	1	110	260	0	42	3	1	10	30	21	15	65	6	0	37	0	3	4	0	1	1
miR-4646-3p	68	117	294	29	198	12	30	154	199	98	141	114	73	149	278	9	5	8	15	10	6
miR-4646-5p	80	191	360	88	99	47	80	136	226	158	124	97	93	104	221	60	57	88	128	92	101
miR-4647	28	112	149	0	49	14	0	28	96	46	14	49	2	0	11	2	5	9	4	9	8
miR-4648	16	118	356	2	69	15	14	15	64	25	33	80	3	41	22	1	2	3	8	4	2
miR-4649-3p	61	195	293	5	461	79	242	128	450	165	102	50	30	83	140	3	6	10	7	4	3
miR-4649-5p	57	175	294	21	251	39	14	76	484	161	35	53	29	44	37	14	6	13	17	23	22
miR-4650-3p	1	116	227	0	101	7	0	12	36	40	39	99	2	8	20	0	0	6	3	1	2
miR-4652-3p	50	133	295	13	62	18	27	113	69	122	127	111	117	68	152	3	2	7	4	5	5
miR-4652-5p	28	202	344	16	53	9	16	126	62	62	126	164	133	146	146	4	2	13	9	7	2
miR-4653-3p	19	110	229	2	52	7	1	10	34	41	18	87	0	2	16	0	3	7	5	4	3
miR-4653-5p	9	105	204	3	39	1	5	12	9	4	56	54	15	3	73	0	0	4	2	0	0
miR-4654	132	214	398	73	226	79	52	378	303	201	601	263	527	469	547	5	5	7	11	9	7
miR-4655-3p	463	383	1300	196	1370	141	439	1158	428	630	1504	542	1385	1163	2099	31	39	56	89	53	60
miR-4655-5p	378	480	631	434	649	453	571	417	1067	623	345	249	293	397	363	75	69	116	153	132	123
miR-4656	326	561	566	368	651	239	189	346	2358	986	145	121	60	120	156	71	102	146	191	142	161
miR-4657	10	116	190	0	30	15	4	40	67	70	32	58	10	0	37	21	24	29	26	30	24
miR-4658	14	150	313	1	74	32	5	9	57	42	31	77	0	4	64	3	9	6	0	8	9
miR-4659a-5p	7	108	166	5	22	4	0	17	32	22	33	58	9	0	23	2	0	2	0	0	0
miR-4659b-5p	3	111	148	0	24	0	0	8	0	1	42	66	5	5	13	0	0	1	0	1	0
miR-466	18	170	283	1	126	37	5	118	356	257	59	34	4	26	1	8	2	7	8	7	6
miR-4660	28	136	351	2	105	38	6	20	124	105	33	117	20	28	44	4	4	5	2	1	1
miR-4661-5p	23	135	203	4	21	8	13	23	39	14	35	100	9	14	0	1	0	0	1	0	1
miR-4662a-3p	13	124	317	0	17	1	0	0	5	2	22	76	1	8	32	3	0	2	3	0	2
miR-4663	15	124	247	0	98	11	2	11	92	50	42	62	21	0	73	1	1	2	2	0	0
miR-4664-3p	183	171	392	86	399	48	218	311	5807	349	514	192	248	836	622	7	11	12	35	24	30
miR-4664-5p	7	91	129	5	34	16	2	15	54	14	49	62	16	5	92	6	3	7	4	4	4
miR-4665-5p	221	152	238	99	281	79	92	171	4806	125	206	208	119	653	231	10	15	15	30	28	34
miR-4666a-5p	3	102	269	1	82	2	1	1	14	4	20	71	2	5	1	1	3	6	0	0	0
miR-4666b	3	96	191	0	24	6	1	0	13	5	6	55	1	0	18	2	1	4	0	1	0
miR-4667-3p	66	134	411	18	219	41	46	154	273	204	136	96	102	159	194	10	17	20	23	14	23
miR-4667-5p	787	573	832	247	914	137	119	1667	2970	1663	937	610	1062	2021	797	34	37	48	80	59	68
miR-4668-3p	26	89	309	15	48	11	32	67	71	93	97	81	71	110	134	4	1	8	2	4	2
miR-4668-5p	22	103	255	16	52	10	22	96	72	81	141	83	62	112	107	1	6	3	5	4	7
miR-4669	32	140	287	20	90	32	13	63	320	135	47	97	18	35	56	16	17	12	14	14	12
miR-4670-5p	12	92	213	4	58	13	1	22	37	36	33	21	9	1	12	1	0	2	0	0	0
miR-4671-3p	3	108	145	2	101	3	6	33	9	8	46	90	8	11	41	3	4	5	0	1	0
miR-4671-5p	2	91	248	0	28	8	9	11	22	9	36	86	1	5	9	2	0	3	2	1	0
miR-4672	6	104	261	6	196	13	8	19	65	45	46	88	32	22	88	0	4	10	0	3	2
miR-4673	92	100	151	31	190	12	141	144	467	143	297	115	107	310	222	2	7	5	10	6	15
miR-4675	26	130	319	0	99	22	0	42	174	85	44	93	7	9	53	3	1	7	8	1	0
miR-4676-3p	205	239	377	85	248	54	159	451	411	375	681	319	657	701	606	8	13	21	31	24	28
miR-4677-3p	8	110	314	0	33	0	0	6	24	19	51	95	2	0	41	1	1	9	2	1	2
miR-4677-5p	20	131	245	2	55	4	8	31	27	10	71	75	18	28	74	6	1	5	2	1	0
miR-4678	0	101	206	0	10	1	2	7	26	9	63	54	2	0	23	0	2	0	1	0	0
miR-4679	7	105	210	1	13	0	1	0	24	11	37	92	8	0	10	1	0	3	0	1	1
miR-4680-3p	1	85	209	0	81	1	0	0	4	0	51	55	1	0	39	2	0	4	0	0	0
miR-4680-5p	10	140	273	0	59	15	0	58	107	43	14	95	5	0	14	0	4	6	4	2	8
miR-4681	10	126	388	17	80	21	8	38	34	64	78	82	227	105	447	3	1	5	0	1	0
miR-4682	19	132	274	3	49	8	13	41	126	39	73	82	49	10	95	2	1	6	2	1	3
miR-4683	17	107	191	7	39	7	5	18	72	37	42	50	30	41	24	4	5	1	2	5	2
miR-4684-3p	34	111	309	13	83	31	23	88	72	88	128	127	106	95	125	3	1	8	8	8	3
miR-4684-5p	35	73	211	17	51	3	24	77	53	65	155	81	83	72	86	1	3	13	4	3	1
miR-4685-3p	92	180	245	18	191	73	29	177	593	168	118	93	110	190	83	15	13	21	34	20	26
miR-4685-5p	72	239	183	43	221	64	16	135	584	263	8	48	41	22	35	15	16	23	24	18	17
miR-4686	10	115	274	1	18	3	2	17	44	21	89	83	13	11	46	2	3	3	0	5	0
miR-4687-3p	124	282	468	64	450	74	68	138	803	378	102	67	45	33	77	32	39	53	80	58	68
miR-4688	142	205	362	104	167	77	269	237	670	243	234	178	278	283	306	86	102	121	198	182	183
miR-4689	129	130	311	81	117	30	177	174	1220	117	427	142	173	589	198	17	30	39	61	52	41
miR-4690-3p	141	431	450	9	1118	179	64	217	1004	556	115	112	65	149	168	5	5	7	11	7	5
miR-4690-5p	459	678	458	1576	426	1364	7873	414	1050	590	243	451	357	237	539	41	60	69	78	91	113
miR-4691-3p	11	123	295	5	60	14	6	47	74	28	53	67	13	19	54	0	0	4	3	1	3
miR-4691-5p	72	233	354	3	252	100	11	88	448	173	47	52	40	22	55	2	2	6	4	1	4
miR-4692	3	109	218	1	22	2	2	7	31	13	39	89	2	3	21	3	1	7	2	2	1
miR-4693-3p	4	100	250	1	16	3	1	10	17	20	61	88	11	29	26	0	0	2	1	2	0
miR-4693-5p	6	117	222	4	27	4	3	15	16	16	67	77	1	26	47	1	0	3	2	2	0
miR-4694-5p	2	99	219	0	6	1	0	7	9	13	25	54	0	0	9	2	0	5	0	0	0
miR-4695-3p	24	123	342	7	99	18	5	71	379	152	28	73	22	19	70	3	2	5	2	7	2
miR-4695-5p	373	757	884	338	787	337	235	505	2295	1173	272	161	173	135	284	164	149	224	292	272	295
miR-4696	9	127	297	2	47	9	10	19	20	33	52	105	7	10	38	0	0	5	0	1	0
miR-4697-3p	12	157	258	1	86	17	6	122	113	50	66	85	8	65	121	5	3	6	7	10	6
miR-4697-5p	77	176	477	43	247	30	77	320	174	147	342	114	130	191	233	5	10	5	6	11	5
miR-4698	4	93	273	0	46	3	3	27	26	5	33	53	1	3	45	2	0	3	1	4	0
miR-4699-3p	34	91	301	14	57	9	30	89	78	90	83	73	64	129	87	1	2	5	3	0	5
miR-4699-5p	32	132	253	12	63	10	22	55	55	54	134	119	84	53	135	2	6	6	3	4	3
miR-4700-5p	101	133	345	37	128	27	49	219	104	153	351	139	351	325	438	14	8	12	12	12	15
miR-4701-3p	62	222	398	15	135	47	17	103	424	176	54	91	0	19	61	4	7	18	16	6	8
miR-4701-5p	63	170	225	4	143	43	15	104	627	270	91	68	68	39	57	9	4	7	6	14	11
miR-4703-5p	3	121	246	1	17	2	0	8	4	4	20	82	1	0	20	0	1	9	0	0	0
miR-4704-3p	3	62	214	0	22	3	0	0	19	0	19	61	10	6	29	1	1	1	1	0	0
miR-4704-5p	2	107	240	0	46	4	0	24	33	28	28	87	0	1	23	0	3	4	0	0	1
miR-4705	12	109	181	3	23	3	1	5	15	7	37	76	0	9	21	20	14	32	28	21	22
miR-4706	820	595	665	1078	731	614	1635	946	2874	687	1128	558	477	2219	640	33	42	38	72	56	58
miR-4707-3p	276	309	436	88	423	169	90	297	612	318	336	153	156	371	333	32	25	37	60	46	43
miR-4707-5p	54	171	351	23	304	46	55	113	474	120	126	123	44	85	228	3	0	4	4	7	3
miR-4709-3p	12	132	329	4	51	15	7	15	49	29	31	94	11	3	39	6	9	13	12	20	6
miR-4709-5p	16	163	172	1	46	40	11	61	94	61	23	52	1	18	58	6	14	18	13	15	10
miR-4711-3p	13	99	235	0	23	1	0	13	11	10	44	61	8	17	39	1	4	1	2	0	0
miR-4712-5p	4	105	233	0	21	6	2	17	35	32	64	83	14	0	43	3	0	10	10	9	3
miR-4713-3p	162	164	554	103	226	32	114	775	140	410	595	345	936	916	942	11	9	13	25	15	22
miR-4713-5p	65	67	232	28	102	8	39	174	96	99	141	83	158	140	228	6	4	5	6	7	3
miR-4714-5p	15	110	235	2	35	5	1	36	23	20	46	74	5	4	68	0	2	3	4	1	2
miR-4718	4	101	213	1	108	8	1	30	66	17	31	64	15	0	61	1	2	3	2	2	0
miR-4719	0	89	117	0	32	1	0	0	7	8	38	47	1	12	31	2	1	5	1	0	0
miR-4720-3p	1	132	256	3	145	1	0	13	8	8	62	89	8	11	26	1	4	4	0	1	0
miR-4720-5p	0	72	228	1	10	6	0	9	17	6	40	72	0	0	21	2	1	5	0	1	0
miR-4721	160	192	439	50	209	44	57	117	414	267	181	139	171	207	186	7	9	9	18	19	12
miR-4722-3p	234	568	735	19	720	277	390	482	1600	795	173	97	91	97	211	6	8	16	20	5	22
miR-4722-5p	125	317	446	27	343	118	26	172	822	436	32	72	14	52	120	22	16	13	46	32	22
miR-4723-3p	196	248	314	36	258	115	64	308	702	425	180	106	208	235	196	13	12	16	10	9	9
miR-4723-5p	8	103	186	6	74	17	9	32	73	52	42	76	8	14	29	6	9	12	7	21	12
miR-4724-3p	4	106	239	0	68	7	0	21	49	48	43	75	1	23	42	1	3	9	3	5	5
miR-4725-3p	194	270	425	241	299	190	336	418	454	312	319	288	263	459	327	12	14	25	41	34	28
miR-4725-5p	142	270	383	9	298	115	32	180	1174	464	158	78	101	69	197	7	8	19	18	10	16
miR-4726-3p	265	262	437	103	300	65	340	483	818	542	754	246	556	878	585	11	10	21	41	30	34
miR-4726-5p	202	417	687	110	476	158	97	415	1217	678	281	202	346	301	470	38	40	49	70	93	91
miR-4727-3p	8	104	212	10	35	2	11	89	165	43	84	61	46	137	80	6	3	1	9	4	4
miR-4727-5p	75	120	272	32	246	13	41	224	729	223	154	119	191	374	173	3	8	9	11	9	16
miR-4728-3p	518	1286	990	47	1687	674	75	900	4663	1988	205	131	184	279	409	11	11	20	26	22	18
miR-4728-5p	699	434	504	1053	600	363	549	414	2227	969	262	207	218	186	222	184	198	266	386	317	350
miR-4729	5	112	287	0	23	0	0	7	15	18	24	41	1	3	3	0	1	3	0	1	0
miR-4730	12	88	251	2	74	9	6	17	47	28	24	73	12	18	87	0	1	4	3	3	1
miR-4731-3p	13	46	112	13	34	7	3	30	47	48	28	30	37	31	70	3	2	8	1	5	5
miR-4731-5p	23	56	197	6	106	12	15	13	130	67	83	55	42	51	174	4	4	7	11	12	5
miR-4732-3p	164	489	497	7	516	295	21	278	891	685	57	54	62	54	51	0	3	12	5	4	3
miR-4732-5p	31	138	288	14	59	12	7	40	133	68	67	92	79	53	169	11	14	18	18	18	17
miR-4733-3p	13	129	252	5	49	11	5	8	53	50	23	61	3	7	17	0	1	3	1	0	1
miR-4734	1077	1943	2857	155	2607	751	788	1599	4885	3391	369	244	600	393	695	37	48	60	92	97	79
miR-4735-5p	6	82	290	0	49	3	1	8	12	6	17	80	8	12	33	3	1	3	0	1	1
miR-4736	14	134	330	11	79	20	8	66	92	85	29	89	44	60	257	2	2	2	9	8	3
miR-4737	14	161	368	1	160	80	5	24	128	142	44	109	15	37	43	4	0	10	2	4	2
miR-4738-3p	11	110	272	7	49	10	1	35	101	89	17	49	11	26	71	3	7	8	9	10	8
miR-4738-5p	20	117	152	1	39	4	6	25	66	59	47	49	22	17	56	1	2	2	0	3	1
miR-4742-3p	10	114	195	0	48	20	3	24	126	57	40	56	3	1	18	11	9	9	8	24	18
miR-4742-5p	3	86	221	2	52	11	3	21	52	36	32	52	16	13	52	4	8	9	6	8	6
miR-4743-3p	4	99	302	2	113	21	2	12	26	25	33	41	20	3	35	1	0	2	2	0	0
miR-4743-5p	50	149	245	36	102	53	34	54	278	150	49	52	32	78	107	24	30	40	73	62	59
miR-4744	7	110	316	0	35	3	5	21	20	17	48	51	18	0	31	2	0	1	1	0	0
miR-4745-3p	204	220	908	111	367	65	1140	504	416	381	675	317	736	596	1235	26	32	29	31	30	37
miR-4746-5p	139	167	445	39	280	24	271	254	2036	177	346	194	267	352	226	4	12	15	28	15	12
miR-4747-3p	70	155	306	15	129	51	34	97	408	97	167	96	68	140	170	12	10	13	11	9	9
miR-4747-5p	18	117	286	14	46	15	15	13	74	34	60	69	1	14	37	4	6	19	9	9	18
miR-4748	17	108	270	13	152	21	6	27	119	79	65	116	5	0	47	3	8	6	5	6	5
miR-4750-5p	44	185	315	5	154	38	3	82	302	181	40	97	21	18	49	4	8	10	10	6	8
miR-4751	7	128	188	4	73	18	7	7	26	18	42	61	25	14	56	2	6	10	10	8	5
miR-4752	20	157	334	1	39	13	1	23	53	66	21	88	10	5	41	1	0	6	1	0	0
miR-4753-3p	78	139	316	36	78	19	54	137	90	72	194	159	152	166	190	4	1	16	9	5	7
miR-4753-5p	107	152	535	68	157	39	99	282	219	242	378	178	334	341	475	10	17	36	32	31	35
miR-4756-5p	30	164	265	6	91	33	19	79	313	169	107	98	29	79	105	4	5	9	8	3	8
miR-4758-5p	460	891	1056	93	1102	430	206	544	2371	1220	166	147	102	142	301	34	39	48	83	66	78
miR-4759	6	135	225	1	97	1	3	12	15	3	34	78	14	15	0	1	2	2	1	0	0
miR-4760-3p	15	101	288	4	43	2	5	35	44	33	85	57	47	32	74	1	2	1	0	0	0
miR-4760-5p	25	64	277	3	52	2	11	27	23	11	76	78	40	34	18	0	2	7	3	0	3
miR-4761-3p	13	111	176	11	170	5	13	18	39	23	54	52	6	67	62	0	1	3	1	0	0
miR-4761-5p	8	139	232	5	159	8	5	14	49	36	48	74	10	18	33	4	2	3	4	0	2
miR-4762-5p	16	113	200	19	158	7	4	18	38	37	52	88	13	0	57	3	4	7	4	0	2
miR-4763-3p	2014	3053	3458	731	4176	1639	1179	2862	8738	4756	1317	668	1600	1146	1403	119	184	206	289	303	279
miR-4764-3p	13	88	223	1	16	2	2	0	21	8	20	41	10	4	0	2	1	2	0	0	1
miR-4764-5p	7	117	263	3	82	2	1	16	11	7	38	107	2	23	42	1	1	7	1	3	1
miR-4765	4	88	229	0	9	0	3	4	4	2	6	35	0	3	28	0	0	2	0	2	0
miR-4766-3p	1	82	220	0	113	0	0	19	15	10	7	67	0	0	0	0	0	2	0	0	0
miR-4766-5p	10	111	236	0	138	3	0	0	40	32	50	66	14	4	21	0	1	1	0	0	0
miR-4768-5p	0	98	212	2	26	3	1	37	59	24	28	103	13	10	39	1	2	3	1	2	0
miR-4769-3p	147	343	403	43	393	155	71	329	1346	706	241	176	241	259	341	6	5	21	16	11	21
miR-4769-5p	132	223	326	78	127	146	106	110	459	273	53	92	85	16	26	30	33	45	51	68	67
miR-4770	1	99	229	1	14	3	0	2	6	3	66	43	2	5	61	3	1	4	1	0	0
miR-4771	2	92	282	0	68	4	3	35	45	23	13	56	1	4	10	0	1	3	3	0	2
miR-4772-5p	4	107	217	0	63	5	3	0	28	16	67	67	0	0	15	0	1	9	0	1	0
miR-4773	12	130	247	3	57	12	5	24	48	52	51	60	0	15	41	2	0	1	1	1	0
miR-4774-3p	6	112	203	0	49	9	1	31	58	42	16	114	13	3	10	0	2	2	1	0	1
miR-4774-5p	0	90	264	0	6	3	0	0	3	2	31	52	0	0	12	2	0	4	0	0	0
miR-4775	3	97	320	0	29	0	0	3	16	6	64	63	1	0	8	0	0	3	0	0	0
miR-4777-3p	2	96	205	0	30	2	0	8	18	12	33	65	1	8	34	0	2	5	0	0	0
miR-4777-5p	4	98	221	0	20	0	1	0	3	3	30	78	3	4	32	2	1	1	0	0	0
miR-4778-3p	10	99	177	0	31	5	0	4	28	25	16	60	0	0	13	2	0	0	0	0	0
miR-4779	4	114	285	8	18	3	18	0	15	15	48	105	4	14	11	1	1	4	1	1	1
miR-4780	25	98	194	13	70	16	12	85	70	58	152	88	87	78	96	5	8	8	15	6	6
miR-4781-3p	15	97	264	0	15	5	2	12	41	17	6	65	0	15	36	0	0	1	2	1	1
miR-4781-5p	13	115	265	2	48	3	11	40	16	14	88	93	38	53	42	3	2	8	2	1	0
miR-4782-5p	2	101	240	0	24	0	0	8	5	7	46	57	0	4	31	1	1	2	6	0	0
miR-4783-3p	60	140	211	30	160	28	56	123	399	179	53	81	46	89	63	8	10	11	12	16	12
miR-4784	456	381	555	183	421	78	305	1077	605	789	1354	529	990	2009	922	31	45	53	88	68	87
miR-4786-3p	34	201	292	1	189	43	8	75	289	181	71	92	36	20	78	1	3	1	23	1	2
miR-4786-5p	12	124	150	10	46	3	12	39	56	54	60	75	24	10	50	2	2	7	8	10	7
miR-4788	37	159	315	0	106	34	3	101	275	142	36	90	20	9	54	0	5	2	5	0	1
miR-4789-3p	2	102	301	2	36	0	0	16	9	6	50	101	3	23	15	1	2	1	3	1	1
miR-4789-5p	12	94	277	1	79	6	0	22	44	6	59	92	44	56	33	2	1	4	20	1	2
miR-4790-3p	109	185	403	47	202	32	70	188	303	255	323	169	343	389	337	5	7	17	17	18	20
miR-4790-5p	84	167	386	45	81	15	69	221	152	137	215	140	181	245	256	4	12	9	11	15	13
miR-4791	2	111	326	3	27	0	6	15	4	18	37	81	6	11	30	3	1	5	0	1	0
miR-4793-3p	40	165	257	2	106	47	1	30	283	120	102	49	2	23	10	2	0	8	1	3	0
miR-4793-5p	256	241	378	102	1028	41	241	309	7725	259	709	339	420	1252	474	8	22	25	52	25	29
miR-4794	8	120	196	1	44	16	3	18	55	21	49	61	0	24	13	2	1	2	3	1	0
miR-4795-3p	133	190	511	111	280	53	135	557	489	554	619	308	704	1003	913	13	15	26	26	25	34
miR-4795-5p	99	172	465	57	133	19	82	276	223	261	404	186	362	430	470	8	9	17	12	9	16
miR-4796-5p	0	78	242	0	19	0	0	0	5	5	29	101	1	10	19	0	2	3	2	0	1
miR-4798-3p	58	107	329	17	93	14	35	99	101	78	159	122	110	226	168	3	2	10	18	7	10
miR-4798-5p	63	134	398	24	62	21	41	127	83	79	278	118	119	176	231	5	3	6	17	5	4
miR-4799-5p	1	72	198	0	33	2	4	7	21	14	52	67	9	5	8	1	0	6	3	0	2
miR-4800-3p	490	609	687	210	616	226	341	1118	1359	1000	1119	512	879	1465	805	25	33	46	73	63	71
miR-4800-5p	155	197	469	237	178	52	134	253	196	295	219	192	334	254	385	35	31	56	75	45	63
miR-4801	5	104	248	2	72	11	2	50	126	81	48	40	0	1	54	1	0	6	7	1	0
miR-4802-3p	25	113	212	0	29	20	0	19	33	29	24	98	0	0	0	3	1	4	0	1	0
miR-4802-5p	5	103	277	1	24	1	3	8	36	5	47	42	0	8	33	0	0	4	1	1	0
miR-4803	0	114	299	0	19	0	0	7	2	2	62	99	5	5	23	4	1	1	4	0	0
miR-4804-5p	3	92	255	2	21	1	9	0	13	1	66	87	2	12	58	0	1	6	10	2	0
miR-484	725	227	354	150	183	206	1020	206	447	322	289	134	233	215	228	1646	1482	2251	2701	2609	2417
miR-485-3p	18	81	168	9	36	15	18	30	49	46	53	86	23	18	52	1423	1381	1969	2339	2374	2183
miR-485-5p	18	95	276	47	52	22	4	33	104	28	13	94	5	4	26	277	236	351	440	453	427
miR-486-5p	2600	339	273	175	185	637	1843	86	613	816	83	91	84	33	55	631	663	880	1156	985	1035
miR-487a-3p	7	106	290	1	47	21	1	8	51	10	37	86	2	5	18	395	399	544	665	608	620
miR-487a-5p	29	165	270	3	72	64	6	49	86	46	22	76	1	4	59	267	281	414	524	498	461
miR-487b-3p	24	147	185	1	59	28	6	53	58	61	15	60	3	2	18	3572	3458	5036	6312	5800	5642
miR-487b-5p	34	148	240	5	94	57	10	63	77	97	18	80	26	36	32	22	25	34	50	50	32
miR-488-3p	44	121	189	489	33	23	2	119	24	8	160	95	42	118	63	124	124	204	239	213	220
miR-488-5p	11	121	311	0	27	18	2	31	77	71	7	62	3	1	16	64	67	68	100	108	103
miR-489-3p	62	146	291	4	64	67	7	84	167	175	28	65	11	14	22	76	54	87	111	92	102
miR-489-5p	20	170	238	2	80	72	1	57	74	87	30	54	0	1	47	0	3	0	5	0	4
miR-490-5p	22	136	191	29	49	14	5	53	63	41	92	40	17	31	57	93	93	119	158	157	140
miR-491-3p	6	86	237	0	14	4	0	0	23	10	25	61	0	5	6	20	23	43	31	30	40
miR-491-5p	18	99	199	13	84	20	9	29	77	28	57	82	17	14	72	831	801	1118	1318	1316	1213
miR-492	23	136	275	0	88	15	2	21	49	20	72	65	14	11	27	1	0	5	5	1	1
miR-493-3p	29	192	251	1	190	61	3	128	468	167	20	78	16	24	32	2	5	8	17	6	12
miR-493-5p	0	100	230	0	11	1	2	1	10	0	20	63	2	10	39	20	27	46	49	33	43
miR-494-3p	4	118	266	9	57	19	102	0	21	15	55	64	16	25	2	171	166	228	291	260	211
miR-494-5p	11	106	199	1	59	17	1	36	478	34	8	67	21	15	8	2	3	10	4	2	4
miR-495-3p	13	146	259	7	47	3	49	5	29	13	66	88	6	21	35	2777	2754	3858	4873	4666	4580
miR-495-5p	14	91	180	0	30	6	3	13	28	11	21	66	1	7	17	39	37	63	47	57	55
miR-496	10	105	231	1	42	4	1	2	28	0	29	79	7	1	17	47	40	63	69	79	73
miR-497-3p	276	261	571	123	582	61	214	621	4574	309	869	313	895	1036	886	14	17	21	128	35	37
miR-498	11	121	210	2	78	4	20	37	36	30	116	75	88	44	118	1	0	1	2	0	2
miR-4999-5p	1	92	248	0	35	0	0	0	4	10	61	45	1	2	58	4	2	2	4	3	3
miR-499b-3p	2	63	145	0	28	1	0	0	9	1	41	43	2	6	21	1	0	3	2	0	0
miR-5000-5p	9	92	201	1	35	5	2	32	43	37	19	63	21	12	30	0	1	1	1	2	0
miR-5001-3p	23	152	214	13	101	25	20	84	164	60	95	83	85	61	44	24	20	30	23	17	27
miR-5001-5p	1437	1211	4268	576	1794	598	484	3022	1096	1960	2723	1427	2458	2177	2755	43	49	67	56	50	56
miR-5002-3p	44	180	331	2	96	61	6	66	216	149	54	76	24	29	49	2	4	5	3	1	1
miR-5002-5p	17	169	301	0	82	44	0	32	94	74	36	66	0	4	55	2	2	9	2	4	3
miR-5003-3p	3	97	147	0	16	2	0	3	25	7	23	83	1	2	49	0	0	1	0	0	0
miR-5003-5p	16	153	295	0	94	28	3	49	121	69	45	67	58	13	48	2	1	4	6	2	3
miR-5004-3p	20	131	228	3	82	46	0	19	113	79	24	50	4	22	33	0	1	4	6	1	1
miR-5004-5p	20	174	235	0	54	23	5	27	86	83	37	93	16	0	69	1	0	5	7	2	1
miR-5006-3p	22	145	276	2	52	19	12	61	77	73	20	76	50	18	69	12	3	13	13	8	11
miR-5006-5p	248	436	1441	76	617	150	46	905	634	978	653	334	821	783	871	19	26	30	54	42	50
miR-5007-3p	0	103	255	1	22	3	0	13	3	2	24	80	3	16	0	0	0	2	0	0	0
miR-5007-5p	13	103	228	0	31	2	0	12	49	9	15	94	4	17	12	1	2	6	2	0	0
miR-5008-5p	29	119	235	16	254	11	15	64	820	60	87	80	61	80	61	0	2	5	59	2	8
miR-5009-3p	13	75	233	1	30	2	6	5	15	15	32	83	28	16	32	4	4	5	8	0	0
miR-5009-5p	28	175	319	6	112	25	9	62	183	125	33	100	16	18	64	2	3	1	3	1	1
miR-500a-3p	19	124	216	11	68	8	19	23	68	27	60	77	15	3	20	42	28	50	59	67	52
miR-500a-5p	23	105	237	9	35	12	42	29	56	66	58	46	45	28	52	97	80	149	153	152	152
miR-500b-3p	73	231	413	56	152	28	83	253	232	243	399	162	424	299	372	30	42	66	63	58	54
miR-500b-5p	43	108	257	11	30	22	48	28	30	39	115	136	76	73	98	32	22	55	46	50	52
miR-5010-3p	25	116	232	6	82	38	10	34	223	49	39	67	38	116	67	46	50	64	98	72	82
miR-5010-5p	448	239	243	161	143	229	261	114	647	144	39	146	80	101	39	29	29	26	64	40	40
miR-5011-5p	3	108	199	0	29	1	0	0	3	11	54	57	7	4	38	2	1	2	2	0	0
miR-501-3p	34	119	272	10	48	23	44	6	23	25	71	61	1	24	62	57	46	74	106	118	74
miR-501-5p	87	99	190	20	49	42	50	39	50	114	59	64	71	28	39	58	52	94	139	121	101
miR-502-3p	27	132	269	15	43	17	36	45	33	48	40	85	13	18	59	48	48	89	91	79	97
miR-502-5p	73	158	396	41	113	25	80	249	162	153	401	185	390	279	390	25	21	34	42	41	30
miR-503-3p	4	95	202	2	46	2	4	27	55	23	25	93	21	12	35	1	1	6	0	3	2
miR-503-5p	11	102	286	2	46	8	41	14	64	36	22	66	37	7	30	31	23	33	46	50	52
miR-504-3p	272	328	580	741	344	230	483	218	670	471	109	145	96	111	168	93	78	136	179	176	185
miR-504-5p	10	109	224	22	31	4	6	3	24	37	47	76	7	0	27	340	350	449	688	584	539
miR-5047	16	123	283	1	86	21	13	49	78	75	91	51	51	28	95	4	0	6	7	3	0
miR-505-3p	42	145	216	21	89	12	45	105	96	73	169	120	60	160	40	459	408	581	749	680	697
miR-505-5p	18	121	318	5	37	11	1	9	28	46	62	74	9	17	18	95	108	151	158	173	148
miR-506-3p	26	116	244	5	49	6	6	31	108	44	105	78	19	54	85	1	7	7	3	5	4
miR-506-5p	0	93	249	1	33	1	0	0	3	3	28	93	0	5	53	0	4	4	8	0	0
miR-507	7	96	231	0	19	0	0	22	20	24	17	51	1	3	48	0	1	3	2	0	0
miR-508-3p	2	118	284	1	40	6	1	4	23	26	15	75	17	0	16	4	4	8	9	6	4
miR-508-5p	3	74	170	0	36	1	1	13	12	3	41	55	23	18	12	0	1	3	0	1	1
miR-5087	19	163	233	0	115	76	2	61	133	100	17	66	4	0	18	5	0	5	5	3	3
miR-5088-3p	64	221	295	8	196	101	13	133	383	267	86	87	32	62	134	3	6	6	9	3	4
miR-5088-5p	55	204	312	16	271	68	19	125	505	313	34	58	16	21	49	15	11	32	36	23	33
miR-5089-3p	10	90	164	1	54	16	2	32	28	28	38	46	6	1	23	2	1	2	0	0	0
miR-5090	31	144	285	1	92	32	14	53	196	100	50	56	16	21	59	8	3	11	14	9	13
miR-5091	22	122	293	6	83	8	9	83	46	53	48	43	92	68	90	3	1	7	2	0	2
miR-5093	105	181	558	64	177	46	26	322	246	325	165	145	311	249	290	6	6	15	13	7	12
miR-509-3-5p	3	160	216	4	49	3	2	9	50	27	41	47	0	19	54	5	0	4	5	1	1
miR-509-3p	8	129	250	0	56	13	0	25	57	98	9	66	7	0	49	6	8	9	12	9	9
miR-5094	8	125	276	1	29	9	1	4	23	14	42	66	2	0	27	1	2	7	6	2	1
miR-509-5p	6	117	297	0	30	5	1	26	25	20	16	57	2	8	19	1	3	8	5	3	4
miR-510-3p	6	120	259	1	34	0	4	19	23	13	56	61	8	47	52	1	1	3	5	1	0
miR-510-5p	7	101	174	1	53	5	6	16	28	28	55	46	4	5	87	1	0	2	5	1	0
miR-511-3p	6	126	283	1	23	1	49	17	9	10	28	111	1	14	12	5	13	14	7	10	11
miR-511-5p	49	142	245	10	45	10	21	70	74	90	68	90	42	113	130	3	7	18	7	7	6
miR-512-3p	13	96	188	0	30	10	3	0	32	7	25	69	9	9	21	3	2	4	6	2	0
miR-512-5p	13	135	215	1	89	6	13	15	50	45	36	81	66	8	86	1	2	0	2	1	1
miR-513a-3p	6	131	262	2	92	7	9	61	42	61	44	100	95	20	57	0	0	3	1	3	6
miR-513a-5p	4	87	154	1	41	3	6	19	7	8	62	77	11	19	29	1	3	1	2	3	5
miR-513b-3p	5	101	262	0	25	1	0	16	20	23	19	82	0	2	23	0	1	3	4	0	0
miR-513b-5p	0	77	227	0	27	1	2	9	4	6	27	70	1	0	45	1	1	4	14	2	1
miR-513c-3p	11	103	271	4	48	4	16	29	31	21	43	58	27	13	59	1	1	5	1	3	6
miR-513c-5p	4	158	251	0	27	9	7	7	20	35	20	68	2	8	0	14	11	28	33	25	21
miR-514a-3p	0	112	260	0	41	2	0	6	23	24	39	58	3	19	20	4	3	8	2	4	3
miR-514a-5p	35	173	305	0	52	34	3	36	76	149	31	75	47	3	20	4	2	3	4	0	0
miR-514b-3p	4	96	273	0	31	1	7	6	18	23	16	80	4	10	60	0	1	2	2	1	0
miR-514b-5p	3	109	214	0	59	5	5	5	23	22	37	69	5	2	50	1	2	6	11	0	0
miR-515-3p	18	135	354	2	62	20	0	12	72	49	65	85	2	5	16	2	3	3	3	5	3
miR-515-5p	6	100	217	1	63	15	0	25	51	34	47	54	0	3	51	1	1	9	4	2	7
miR-516a-3p	5	120	265	0	45	2	1	14	12	14	45	63	14	12	21	1	3	5	1	3	1
miR-516a-5p	10	119	268	4	76	7	3	12	51	35	18	50	19	8	73	10	7	24	21	9	11
miR-516b-5p	4	95	260	0	38	2	1	8	33	29	14	64	2	3	38	4	4	7	7	13	4
miR-517-5p	60	237	247	2	128	81	10	101	134	144	53	93	31	28	31	6	3	12	4	1	1
miR-517a-3p	23	223	331	12	135	61	4	74	187	144	47	62	21	21	8	12	9	23	28	21	21
miR-517c-3p	22	108	210	0	61	31	1	44	59	65	45	58	2	0	8	6	1	11	14	3	4
miR-5186	5	148	322	1	25	3	4	1	17	5	32	76	7	0	47	3	2	10	1	0	0
miR-5187-3p	6	100	285	0	59	8	3	31	73	41	27	87	9	0	5	0	4	10	1	1	2
miR-5187-5p	17	105	285	4	60	19	14	66	82	34	39	88	16	32	68	11	6	28	18	13	16
miR-5188	5	81	147	0	27	9	2	17	31	34	36	74	26	8	46	1	1	4	1	0	1
miR-5189-3p	48	130	257	4	101	30	10	65	272	108	42	93	50	55	119	3	6	4	5	2	7
miR-5189-5p	43	157	306	18	185	50	13	83	287	155	105	81	50	58	129	12	10	18	37	14	16
miR-518b	8	124	184	3	65	9	3	46	43	47	52	99	15	11	86	1	2	3	21	4	4
miR-518c-3p	10	133	220	1	71	19	0	28	61	70	18	80	22	17	5	3	4	6	3	1	4
miR-5190	53	200	434	4	245	60	55	103	528	332	77	142	23	41	214	2	3	7	9	2	2
miR-5191	4	113	234	9	36	2	1	27	16	7	37	82	18	10	30	2	6	4	10	3	1
miR-5192	16	136	309	17	72	23	15	40	77	51	82	121	34	89	152	8	4	11	15	13	7
miR-5193	37	132	242	7	68	50	15	61	130	75	36	123	49	50	74	4	1	8	7	10	3
miR-5194	28	170	186	1	90	42	0	65	160	70	26	88	3	13	13	2	2	8	12	3	5
miR-5195-3p	5	132	187	1	27	8	2	23	14	25	37	63	5	44	60	0	3	4	0	0	0
miR-5195-5p	12	106	166	0	48	3	2	18	51	19	52	56	1	1	48	2	3	7	5	1	2
miR-5196-3p	145	197	413	65	197	73	110	315	306	268	390	200	416	505	456	12	19	24	42	29	34
miR-5196-5p	4219	2542	1171	2652	2587	2601	2330	1483	6295	5321	662	518	552	896	430	169	180	242	423	326	318
miR-5197-3p	9	157	347	2	73	24	4	37	85	49	41	71	39	12	0	0	2	4	0	0	0
miR-5197-5p	13	133	257	0	83	39	0	74	104	94	61	71	7	2	12	1	2	3	1	0	0
miR-519a-3p	7	127	297	4	30	3	8	25	20	10	54	109	1	2	38	14	13	25	39	35	22
miR-519b-3p	6	115	291	2	42	0	0	0	12	11	55	79	1	7	44	2	1	8	8	3	3
miR-519c-3p	3	90	245	0	31	3	3	9	8	5	36	83	1	8	17	1	4	3	5	0	0
miR-519d-3p	24	213	331	0	108	42	6	93	96	120	83	93	38	12	52	8	3	5	23	7	8
miR-519e-3p	5	109	251	1	39	6	7	11	19	19	27	81	12	12	47	0	0	13	0	0	1
miR-519e-5p	17	87	228	5	41	1	5	35	33	42	73	73	10	24	103	0	2	3	7	3	0
miR-520a-5p	6	80	168	1	19	0	1	4	13	12	46	45	3	1	40	2	2	1	2	1	1
miR-520b	12	102	227	6	29	2	12	21	13	5	34	71	19	19	40	1	4	7	1	3	3
miR-520c-3p	8	82	199	3	34	2	7	22	27	33	79	87	10	50	80	2	2	8	4	1	4
miR-520d-3p	15	100	118	2	48	4	1	10	48	21	23	75	17	6	39	0	1	2	0	1	1
miR-520e	7	125	280	2	22	12	7	17	35	34	35	88	18	19	64	0	0	7	1	0	3
miR-520f-3p	13	113	214	3	32	3	4	29	44	20	98	84	12	29	56	2	1	1	5	1	2
miR-520g-5p	4	101	212	0	37	2	2	29	40	16	36	66	14	6	24	0	2	2	0	1	1
miR-521	29	172	266	6	97	60	4	37	172	101	38	76	1	15	29	4	12	5	8	8	4
miR-522-3p	9	102	185	0	35	1	0	7	5	3	16	76	0	0	13	7	9	24	27	18	17
miR-523-3p	1	83	183	1	32	5	1	4	33	53	22	43	4	11	9	2	1	5	1	0	0
miR-525-5p	14	162	278	2	85	46	14	60	118	78	60	93	29	52	42	2	2	7	3	1	5
miR-532-3p	107	306	313	21	226	124	153	166	472	308	129	70	35	58	122	242	205	343	386	392	399
miR-532-5p	111	187	289	32	89	53	109	47	61	101	66	79	18	30	38	190	157	220	305	300	297
miR-539-3p	3	100	245	0	30	3	2	12	12	4	41	74	1	7	45	4	7	7	7	5	2
miR-539-5p	15	115	231	13	61	32	3	0	51	55	23	64	9	19	43	457	506	682	923	837	785
miR-541-3p	1263	768	1184	477	1272	211	697	2899	1548	1829	3673	1275	3032	5827	2658	40	49	54	139	112	126
miR-541-5p	13	107	243	0	51	14	4	7	43	17	28	63	1	9	18	5	4	7	2	6	8
miR-542-3p	1	108	236	0	22	1	13	12	9	3	31	48	1	6	0	5	11	5	7	12	3
miR-542-5p	8	146	228	4	38	20	18	70	29	54	40	56	52	49	54	25	10	25	24	24	28
miR-543	14	118	279	8	43	17	9	32	44	38	55	63	0	0	37	1191	1152	1658	2121	1926	1861
miR-544a	4	95	284	0	64	32	0	26	101	73	17	44	0	1	30	0	0	2	0	0	0
miR-544b	26	139	255	2	68	32	1	45	86	65	55	49	0	7	28	2	2	4	1	0	2
miR-545-3p	19	168	348	8	72	40	11	81	309	140	17	58	19	9	36	3	2	3	6	0	3
miR-545-5p	0	73	197	0	10	0	0	0	2	0	21	65	15	5	10	0	0	2	0	0	0
miR-548ab	9	101	253	0	44	5	2	28	109	63	46	79	3	5	54	0	2	2	3	0	1
miR-548ad	22	148	310	7	50	13	13	39	84	81	58	96	55	48	83	4	1	3	2	0	1
miR-548ae	130	216	469	48	185	49	73	318	447	355	407	202	244	478	404	6	4	19	13	11	12
miR-548ag	8	125	318	0	39	5	3	4	47	56	57	47	1	8	18	0	2	6	3	1	1
miR-548ak	268	277	636	102	357	67	165	694	411	582	800	383	893	797	934	12	13	28	25	32	31
miR-548al	18	139	249	0	65	17	4	42	115	70	38	78	10	21	24	1	0	0	1	0	0
miR-548an	6	136	220	0	15	2	4	11	30	21	43	90	0	13	16	0	1	6	0	1	0
miR-548ao-3p	17	88	242	2	28	5	1	39	39	22	70	90	20	28	102	0	2	5	1	0	0
miR-548ao-5p	9	87	230	0	24	5	0	8	24	23	44	48	31	9	28	2	0	5	0	0	0
miR-548ar-3p	11	118	216	1	53	4	11	32	25	17	98	61	37	37	68	3	0	7	2	3	1
miR-548as-3p	4	98	263	0	14	0	1	17	6	5	21	79	0	3	47	0	1	3	1	0	1
miR-548au-3p	8	140	207	1	87	19	3	46	436	98	77	48	1	10	26	1	1	1	0	0	1
miR-548av-5p	0	111	257	0	43	0	0	0	4	5	52	89	7	0	36	0	0	3	0	0	0
miR-548aw	69	189	411	12	135	49	17	127	371	263	67	121	79	50	146	4	4	11	12	6	12
miR-548ax	93	239	301	5	238	70	13	185	1231	452	54	86	23	39	29	0	2	1	2	5	5
miR-548ay-3p	79	149	435	17	199	48	42	238	424	332	225	130	213	219	268	9	4	9	11	8	13
miR-548ay-5p	348	1072	923	23	1252	501	76	939	3763	2649	160	137	212	266	298	11	6	6	9	7	5
miR-548az-5p	137	479	517	6	446	204	19	229	905	707	90	83	73	40	32	3	3	6	3	5	8
miR-548b-3p	22	123	241	9	43	8	6	19	33	32	101	105	24	50	100	8	14	27	24	20	26
miR-548b-5p	226	883	691	4	896	490	15	552	2374	1803	67	101	43	65	24	1	0	6	3	2	2
miR-548ba	5	94	224	1	32	7	0	15	62	21	67	79	1	9	19	3	1	8	2	2	1
miR-548d-5p	1641	5159	3481	53	5732	2637	83	4336	15627	11497	168	191	231	261	127	1	0	3	3	1	4
miR-548e-3p	14	87	181	2	25	2	2	4	41	34	31	79	9	33	33	4	1	9	0	5	2
miR-548e-5p	235	770	752	13	794	321	29	474	1881	1658	124	108	66	129	113	2	3	2	4	5	1
miR-548g-3p	2	109	248	3	28	1	6	41	27	29	71	56	14	3	37	0	2	6	0	0	0
miR-548h-5p	103	290	392	10	250	78	21	311	740	470	142	65	72	108	123	4	2	3	3	4	7
miR-548j-3p	151	413	716	56	414	105	77	425	970	761	424	215	320	380	376	8	7	10	35	10	9
miR-548k	8	112	216	2	28	2	4	14	33	15	49	64	7	0	20	9	7	9	13	11	9
miR-548l	7	86	172	0	16	14	0	23	21	24	25	63	11	10	17	1	0	0	2	4	3
miR-548m	0	90	213	0	26	1	0	1	15	11	85	89	12	17	44	0	0	2	1	0	0
miR-548s	30	115	333	11	46	5	18	65	78	62	91	110	114	130	104	5	0	4	2	4	6
miR-548t-5p	21	110	214	0	64	19	3	19	93	82	45	66	17	10	55	0	1	6	2	1	1
miR-548v	25	145	215	0	54	23	5	24	212	80	42	43	11	10	10	26	18	29	46	37	42
miR-548w	399	1220	877	15	1315	524	29	780	4484	2578	95	119	96	117	83	4	11	2	4	3	9
miR-548x-3p	14	76	174	4	26	3	10	22	15	17	66	74	30	21	37	1	0	4	1	0	2
miR-548y	15	147	260	1	85	15	3	49	173	121	50	69	6	7	45	1	2	9	1	0	2
miR-549a	6	90	236	3	22	22	6	9	20	9	53	74	8	5	26	2	1	1	3	2	1
miR-550a-3-5p	77	157	359	37	45	32	4	23	133	43	62	94	21	11	23	12	7	18	15	13	17
miR-550a-5p	110	185	291	75	129	53	44	214	225	152	110	132	195	225	156	7	11	11	16	15	17
miR-550b-2-5p	23	132	266	2	47	19	0	33	91	55	41	82	3	14	21	1	3	5	2	1	2
miR-551a	7	115	256	11	29	25	4	30	52	57	30	60	8	14	87	7	7	11	5	14	11
miR-551b-3p	7	136	286	32	31	18	15	44	34	41	89	90	15	28	28	797	711	1116	1310	1254	1194
miR-551b-5p	9	116	264	3	75	17	2	27	46	73	54	84	11	12	86	2	5	4	5	0	2
miR-552-3p	4	89	267	2	28	4	2	4	33	15	17	97	9	1	13	7	8	9	8	12	3
miR-552-5p	4	110	238	0	57	3	5	2	58	71	29	61	1	13	8	2	4	5	7	6	3
miR-553	10	86	261	0	33	2	0	3	22	10	22	131	1	0	17	0	0	4	4	0	0
miR-554	17	145	329	10	77	25	7	52	86	79	64	63	35	56	69	0	2	3	5	0	1
miR-555	6	119	195	4	69	18	11	23	79	63	59	79	9	42	25	3	5	5	4	0	1
miR-556-3p	48	158	307	25	74	19	52	132	62	79	215	146	180	197	281	2	7	5	13	3	9
miR-556-5p	54	130	366	24	99	13	22	131	40	73	190	144	86	116	261	2	4	7	7	8	6
miR-557	29	182	279	4	88	38	20	61	130	85	95	80	18	45	112	1	2	4	6	1	0
miR-5571-3p	12	119	257	5	54	11	6	42	50	69	73	87	20	31	47	2	0	3	1	0	2
miR-5571-5p	3	73	209	1	56	19	8	19	49	34	37	75	1	11	17	0	2	4	1	0	1
miR-5572	81	252	260	11	182	56	16	119	405	196	89	97	41	47	51	6	8	14	18	12	11
miR-5579-5p	6	109	216	1	10	2	1	10	2	0	23	79	21	19	11	1	2	2	2	0	0
miR-558	5	121	282	6	23	8	7	4	55	28	83	76	13	7	38	4	2	3	0	0	2
miR-5580-3p	10	101	295	0	27	4	0	18	32	24	40	71	20	7	23	1	0	1	1	1	0
miR-5581-3p	9	164	249	2	70	34	0	67	79	76	19	69	9	14	50	6	5	14	13	12	7
miR-5581-5p	14	138	259	2	76	15	0	56	110	100	19	65	27	14	56	0	0	9	5	2	5
miR-5582-3p	33	100	96	23	55	7	17	119	142	87	108	90	64	117	80	3	6	11	7	8	5
miR-5582-5p	57	123	315	15	80	4	30	111	124	97	192	149	173	164	221	2	3	5	5	9	1
miR-5583-5p	3	99	217	0	8	0	0	3	5	10	17	67	0	5	11	1	1	5	0	0	0
miR-5584-3p	10	74	141	6	23	13	11	59	29	18	40	63	19	37	42	3	4	11	2	10	6
miR-5584-5p	13	94	241	7	33	12	3	30	63	48	47	75	4	41	80	22	20	42	48	42	47
miR-5585-3p	16309	37720	50015	2735	52546	11584	2427	29871	88297	78934	1276	1805	2979	3000	1153	302	330	468	528	497	449
miR-5585-5p	5	139	221	5	57	5	2	6	167	43	40	77	1	3	28	2	1	3	1	1	1
miR-5586-3p	15	155	233	1	97	31	2	76	236	173	38	61	3	0	7	6	5	10	15	7	10
miR-5586-5p	2	88	224	1	11	1	3	12	12	7	34	76	0	4	18	2	3	8	1	1	2
miR-5587-3p	580	501	844	209	636	104	533	1312	886	965	1823	652	1527	2194	1556	26	44	48	91	76	72
miR-5588-5p	15	102	216	5	26	11	9	37	55	10	60	99	24	8	33	1	1	3	3	1	2
miR-5589-3p	15	155	206	2	81	31	1	71	142	76	55	67	32	34	47	2	0	0	0	0	0
miR-5589-5p	128	330	430	4	306	134	30	159	835	485	61	75	65	39	57	0	3	4	0	3	1
miR-559	2	95	312	2	24	1	3	8	6	1	14	64	0	7	8	1	2	2	3	0	0
miR-5590-5p	2	66	155	0	14	0	0	0	2	2	55	57	8	0	16	0	1	7	0	0	0
miR-561-3p	442	350	1328	372	711	83	374	1676	2423	2442	1550	872	2335	4116	3173	32	60	51	95	81	97
miR-561-5p	212	251	672	163	377	58	186	869	1164	1108	710	392	906	1614	1648	13	20	36	51	17	47
miR-562	14	81	148	1	52	12	1	26	88	62	32	54	4	5	16	0	0	2	1	0	0
miR-563	11	115	295	11	46	9	11	74	55	46	97	120	54	89	140	1	0	5	7	2	8
miR-564	67	189	392	31	165	39	99	123	317	183	109	77	96	95	85	21	8	19	19	20	14
miR-566	1613	2792	4003	416	3993	969	359	1953	5390	4985	305	273	284	415	223	25	20	30	30	45	44
miR-567	10	117	258	1	124	3	3	33	34	17	46	108	85	55	70	1	1	6	5	0	1
miR-568	3	105	314	1	26	0	16	9	10	7	63	70	2	15	15	2	1	4	1	0	0
miR-5680	2	110	211	0	24	10	0	13	23	27	32	68	3	0	6	0	2	6	1	0	0
miR-5682	20	105	198	9	67	4	1	12	52	13	74	59	20	35	59	3	2	8	1	1	4
miR-5684	241	560	560	105	669	165	68	484	2537	1374	86	60	100	74	70	11	21	25	28	22	26
miR-5685	34	132	219	8	81	10	14	82	89	78	67	75	39	50	122	2	3	6	2	3	5
miR-5687	4	101	267	0	19	1	1	4	11	14	35	66	12	0	0	0	0	4	0	0	0
miR-5688	3	73	198	0	48	0	5	0	11	2	22	59	8	13	9	0	0	3	3	0	0
miR-5689	33	181	316	5	114	24	6	77	442	271	37	67	31	15	5	2	2	7	2	4	4
miR-569	0	98	265	0	22	3	0	6	12	8	47	95	0	0	29	0	2	2	0	0	0
miR-5690	9	67	214	0	15	1	0	17	5	1	36	60	0	17	0	3	4	3	1	2	1
miR-5691	9	84	177	1	39	7	0	23	27	13	30	60	15	6	38	0	3	7	3	1	0
miR-5692a	3	125	265	0	63	6	5	24	21	31	47	63	8	4	62	4	2	6	0	0	0
miR-5692b	4	93	272	0	24	0	0	12	3	4	45	68	11	6	54	2	0	9	0	0	0
miR-5692c	4	87	217	0	18	2	0	5	3	1	33	63	1	5	18	0	3	2	0	0	0
miR-5693	4	120	185	0	43	12	0	16	42	20	14	56	0	0	4	1	2	2	1	0	0
miR-5694	1085	708	1061	372	1136	184	813	2554	1484	1460	2619	1112	2422	3445	2259	45	71	68	152	110	158
miR-5695	1	128	268	0	31	0	6	10	69	41	34	76	6	19	10	2	1	4	0	1	0
miR-5696	6	80	236	0	28	3	1	20	35	27	63	37	4	2	9	2	3	5	1	0	0
miR-5697	0	82	287	0	16	3	0	5	7	4	21	66	12	6	24	0	1	7	0	0	0
miR-5698	64	319	327	17	270	145	6	187	816	397	31	87	21	39	64	3	3	8	3	3	4
miR-5699-5p	18	67	187	19	52	10	0	26	55	33	37	43	10	24	45	14	12	17	13	24	19
miR-5700	6	49	219	1	11	1	0	15	2	4	15	53	1	0	0	0	1	6	0	0	0
miR-5701	2	102	235	0	18	0	6	9	3	5	25	78	2	8	42	1	1	1	0	0	0
miR-5702	11	78	200	1	30	6	0	20	24	25	22	79	0	0	51	2	1	0	0	0	0
miR-5703	102	195	337	219	179	94	99	109	200	156	55	154	106	99	121	21	20	39	29	19	38
miR-5704	7	112	285	0	10	4	0	15	33	17	28	64	0	0	18	0	1	3	0	0	0
miR-5705	13	130	203	0	84	21	1	34	88	91	42	60	48	0	63	0	3	4	0	0	0
miR-5706	14	123	207	3	75	12	0	63	136	124	58	72	4	23	15	4	2	3	2	0	0
miR-5707	8	95	168	1	45	30	0	20	16	57	34	79	2	9	9	0	1	2	0	0	0
miR-571	4	111	157	0	54	23	2	26	61	56	35	75	9	15	42	1	1	3	2	3	0
miR-572	163	221	390	37	280	40	99	246	739	264	301	149	197	340	515	8	4	13	14	11	15
miR-573	21	173	247	1	164	41	2	45	100	89	56	53	2	9	0	2	2	5	1	0	0
miR-5739	4616	4299	21485	17911	5967	6381	10646	12009	5851	15735	4936	5666	11781	10480	12605	229	232	335	470	441	472
miR-574-3p	1861	3755	4660	127	5422	2065	183	5033	10858	9462	365	301	622	688	389	2333	2292	3220	4006	3449	3531
miR-574-5p	18180	23913	30417	2266	36367	11669	3049	62047	112102	71164	4391	3602	7733	12644	2549	1134	1418	1696	2704	2504	2438
miR-575	29	184	452	21	134	62	5	132	246	172	46	113	22	36	83	10	9	15	13	10	9
miR-576-3p	29	216	280	14	140	65	6	155	531	305	76	71	27	19	51	3	6	9	12	8	13
miR-576-5p	6	108	263	5	8	5	4	16	28	29	35	60	22	6	50	0	3	5	2	1	1
miR-577	2	62	188	0	10	1	0	4	2	0	27	47	0	14	48	6	8	13	8	12	12
miR-578	0	96	190	0	30	1	0	17	25	11	22	57	0	0	27	1	1	4	2	1	0
miR-579-3p	9	104	273	0	22	8	1	28	15	25	27	72	15	9	22	1	0	2	2	0	0
miR-579-5p	7	98	201	3	50	17	4	46	39	36	31	71	13	8	73	7	9	8	13	8	7
miR-580-3p	2	97	322	4	67	0	3	11	7	7	86	85	7	20	65	1	1	4	4	0	1
miR-580-5p	12	111	224	2	37	1	1	2	17	10	34	89	6	21	18	0	0	3	0	0	1
miR-581	6	101	291	0	26	3	1	8	9	8	52	75	3	4	10	0	1	3	2	0	0
miR-582-5p	10	140	271	1	40	1	2	0	16	12	36	76	23	3	26	323	324	419	619	505	549
miR-583	3	109	216	1	33	7	0	4	18	7	30	61	23	13	50	0	0	2	5	0	1
miR-584-3p	13	86	198	3	80	21	23	26	140	65	61	59	58	37	64	18	26	34	28	32	33
miR-584-5p	35	95	154	3	30	12	20	24	134	42	10	46	16	20	19	1122	1092	1659	2067	1869	1868
miR-585-3p	1	122	243	0	13	3	0	0	5	16	34	59	5	11	64	2	1	7	5	6	0
miR-586	2	104	218	0	18	1	2	4	9	3	36	65	15	4	10	0	1	7	0	0	0
miR-587	7	112	183	1	30	2	0	0	10	7	30	57	8	0	49	0	2	4	2	0	0
miR-588	4	86	171	0	33	1	1	6	22	7	38	61	11	16	26	2	1	3	1	0	0
miR-589-3p	25	145	244	0	97	24	2	7	43	24	34	84	12	6	34	13	13	15	28	26	22
miR-589-5p	24	122	260	5	65	16	16	61	191	52	40	73	0	59	28	38	47	67	68	63	67
miR-590-3p	0	105	220	2	44	0	2	5	3	5	25	75	0	3	9	1	2	4	1	0	0
miR-590-5p	10	94	306	3	42	8	67	26	44	37	30	76	0	0	8	59	46	62	91	87	93
miR-591	4	105	187	0	18	0	4	8	13	6	40	49	10	13	23	0	0	6	2	0	0
miR-592	22	127	231	0	38	19	13	27	70	29	39	75	0	0	16	135	112	165	213	213	228
miR-593-3p	12	101	294	1	50	12	4	35	76	47	62	50	10	17	37	3	3	4	1	0	0
miR-593-5p	40	189	272	8	131	40	3	90	372	119	66	87	38	48	66	2	4	5	2	6	3
miR-595	26	202	245	0	101	43	0	15	177	72	17	93	18	14	40	2	2	6	1	1	5
miR-597-3p	27	174	251	0	99	56	6	43	105	122	43	72	6	12	70	3	4	9	5	4	5
miR-597-5p	11	121	187	3	49	13	10	25	62	33	31	101	5	22	60	2	0	6	3	2	3
miR-598-3p	17	115	186	11	76	33	8	34	89	64	23	75	0	2	16	1273	1216	1782	2236	2098	1928
miR-598-5p	24	140	245	0	94	46	0	15	48	30	27	87	66	9	87	4	9	12	9	8	6
miR-600	3	95	273	0	79	2	2	21	20	3	20	67	42	4	27	3	3	3	5	0	1
miR-601	20	171	269	0	110	63	1	63	80	100	43	92	18	18	45	0	2	6	0	3	2
miR-604	21	128	257	1	68	24	4	34	110	75	53	71	31	46	9	0	2	6	5	1	0
miR-605-3p	57	145	205	28	75	8	40	158	76	129	193	163	199	168	445	1	9	4	6	4	2
miR-605-5p	32	139	335	17	50	4	16	47	42	35	117	125	70	40	60	3	4	8	4	0	3
miR-606	4	117	335	1	21	0	1	0	12	1	10	58	3	20	66	0	1	3	6	1	0
miR-6069	316	217	261	93	321	55	155	425	2364	353	756	322	362	1084	400	7	20	24	65	34	44
miR-607	0	106	221	1	21	2	9	5	5	14	35	105	0	9	31	1	2	3	1	1	0
miR-6071	39	187	295	3	63	18	27	45	134	56	76	94	52	58	66	3	4	2	5	3	2
miR-6072	13	89	211	4	39	5	4	39	40	44	53	112	5	31	154	3	2	5	2	1	3
miR-6073	1	90	228	13	29	2	2	0	25	5	85	91	19	10	14	1	1	7	4	3	6
miR-6075	36	178	307	10	138	35	20	87	271	127	86	86	44	61	125	6	4	5	6	5	2
miR-6076	31	181	307	25	137	75	13	74	223	166	70	80	28	36	91	30	36	36	42	59	43
miR-6078	21	207	282	4	177	36	0	107	244	166	65	45	31	23	61	2	1	2	2	1	1
miR-6079	31	141	205	4	96	41	0	31	103	93	23	61	0	15	30	1	1	2	1	1	1
miR-608	52	176	311	13	148	64	8	51	364	148	66	101	38	32	56	4	4	10	8	4	7
miR-6080	69	139	255	17	226	5	18	59	5511	62	159	118	39	401	275	1	4	10	17	1	2
miR-6081	53	149	342	20	518	32	20	31	460	96	56	96	37	25	171	6	7	8	28	19	14
miR-6082	2	86	252	1	51	1	0	14	38	9	56	93	0	2	17	0	0	6	0	0	0
miR-6083	17	89	253	1	50	15	0	33	46	30	37	59	0	6	0	1	0	3	0	0	0
miR-6085	5566	2866	1115	19895	1861	8110	18166	3341	5218	2459	1224	4610	3129	2469	1978	252	271	334	480	439	474
miR-6086	1387	1024	903	1323	1264	869	754	699	1984	2006	202	210	167	216	205	128	128	211	236	272	212
miR-6088	962	401	482	895	308	828	17017	564	1332	491	331	334	675	256	389	958	1512	1766	2522	1891	2560
miR-609	2	72	164	3	15	3	0	6	10	7	38	66	0	0	24	0	3	2	2	0	0
miR-610	14	82	159	3	15	9	0	0	38	44	38	91	1	1	46	1	2	3	1	0	0
miR-612	78	210	350	40	209	52	38	253	481	252	260	122	346	270	511	18	14	15	22	25	9
miR-6124	22991	12400	6196	13019	15460	10025	9456	11664	18283	25586	3687	1980	2425	3523	1448	310	268	345	585	532	491
miR-6126	276411	164637	33285	247121	45876	433161	34210	109747	95085	73750	80346	66724	136077	71597	45233	2540	2365	3318	3921	3758	3766
miR-6127	855	716	725	846	823	498	504	377	838	821	181	240	169	214	190	127	140	183	249	221	251
miR-6128	5	96	144	0	25	4	5	14	9	11	52	84	9	0	68	2	2	6	1	0	0
miR-6129	5	90	340	2	21	1	2	1	10	3	25	76	1	0	23	1	5	6	2	1	2
miR-613	3	93	153	0	23	4	1	28	30	19	0	73	14	0	59	0	0	0	0	0	0
miR-6130	1	118	283	0	34	4	1	29	60	26	24	70	2	7	46	1	2	7	0	1	1
miR-6131	15538	13291	6598	50845	9868	27920	12518	23528	10899	11869	31712	8799	17647	20838	17412	21896	21046	33968	42563	38997	37630
miR-6132	59	200	357	104	139	55	73	170	246	173	153	133	84	139	137	28	20	35	39	34	43
miR-6133	626	436	339	246	447	130	139	232	1151	696	133	110	22	95	59	10	22	20	48	37	36
miR-6134	3	126	168	0	25	0	0	4	10	18	37	81	3	9	9	0	0	4	2	0	0
miR-614	19	171	287	1	149	37	2	11	50	40	18	77	113	6	107	0	0	7	4	0	0
miR-615-3p	22	142	246	5	121	43	208	89	202	123	147	81	38	47	77	2	2	1	3	5	3
miR-616-3p	101	472	480	12	409	220	15	337	1103	789	91	111	51	80	78	6	5	10	8	1	8
miR-6165	969	879	1565	770	1122	636	571	1127	2198	1849	727	393	1067	541	1240	186	213	259	398	308	344
miR-616-5p	37	214	228	12	189	64	12	145	387	239	72	66	36	77	114	7	9	14	10	7	11
miR-617	4	100	165	1	50	6	2	11	36	32	28	66	10	0	25	0	0	5	4	0	0
miR-618	12	155	333	2	62	25	1	29	76	58	84	70	37	0	25	14	24	35	25	30	41
miR-619-3p	37	165	339	5	770	37	8	46	2138	53	77	99	76	150	113	2	2	9	19	2	5
miR-620	0	85	261	0	55	3	4	5	3	6	51	106	11	22	44	1	1	2	0	0	1
miR-621	23	142	183	4	67	12	13	71	35	49	84	76	34	29	63	2	2	5	1	2	0
miR-622	18	155	254	0	101	48	3	39	141	83	40	85	2	10	27	1	4	2	2	1	1
miR-623	25	124	318	3	204	22	9	53	146	70	71	92	187	90	73	2	4	0	8	1	3
miR-624-3p	5	113	332	1	14	1	2	10	2	2	18	77	0	15	48	0	0	5	6	0	1
miR-624-5p	3	106	284	1	31	3	4	0	4	4	21	102	0	10	73	8	11	20	25	8	20
miR-625-5p	82	149	314	41	83	28	48	137	206	119	187	150	110	214	116	645	556	879	1054	981	962
miR-626	9	122	236	1	38	1	0	4	22	17	51	73	21	5	34	1	0	5	0	0	0
miR-627-3p	7	93	277	1	10	4	3	4	5	6	49	109	0	15	20	2	1	5	1	0	0
miR-628-5p	11	126	239	0	29	5	0	14	36	22	33	45	0	0	1	302	313	399	577	465	468
miR-629-5p	300	128	227	72	38	68	161	41	30	79	73	83	57	43	9	54	38	41	50	46	73
miR-630	6	121	215	1	25	10	0	21	73	33	38	97	16	7	22	1	1	3	0	2	2
miR-631	81	257	453	34	255	94	25	177	771	339	92	88	93	68	155	2	6	9	19	8	12
miR-632	20	150	232	1	90	24	9	39	90	59	41	71	23	32	77	14	5	15	7	9	18
miR-633	5	113	201	0	13	0	6	0	2	2	47	82	17	8	8	1	0	4	0	1	0
miR-634	31	105	266	3	88	41	1	67	162	61	38	59	12	21	40	0	6	7	7	4	5
miR-635	34	187	282	6	80	31	15	61	55	56	63	118	15	40	72	1	3	8	3	1	6
miR-637	22	140	274	3	131	48	1	24	181	88	16	71	1	16	31	0	1	4	1	1	0
miR-640	489	402	1195	224	547	113	401	1557	444	773	1787	704	1852	2085	2391	33	41	52	128	85	81
miR-641	1	91	301	0	55	2	3	6	19	5	44	83	6	8	34	6	12	19	22	23	11
miR-642a-5p	10	79	313	5	26	12	6	17	42	14	53	51	4	7	26	146	127	198	244	273	188
miR-642b-5p	4	106	174	0	29	6	0	15	31	18	24	49	10	3	69	2	0	6	1	1	4
miR-643	10	115	242	2	37	4	2	15	33	27	48	52	1	0	31	0	3	5	3	5	4
miR-644a	10	95	275	0	30	3	0	0	48	15	13	64	1	6	23	2	0	0	0	0	0
miR-645	4	102	199	1	39	9	0	0	20	11	31	68	19	4	22	1	0	4	1	2	1
miR-646	31	123	267	1	220	28	25	51	318	86	75	125	59	65	106	1	6	6	6	1	1
miR-647	58	152	365	20	131	49	42	110	232	151	115	110	134	170	163	2	5	5	6	6	8
miR-648	234	257	536	61	440	47	99	489	7001	294	589	287	536	971	453	11	7	21	36	24	16
miR-649	381	1412	1173	34	1358	707	28	1290	4335	2711	36	87	58	90	32	12	7	13	16	13	12
miR-6499-3p	11	124	256	2	52	18	0	10	68	29	12	65	6	0	72	1	2	4	1	0	0
miR-6499-5p	35	131	245	4	52	24	9	32	312	27	85	76	39	55	119	5	2	4	5	5	3
miR-650	36	141	138	17	167	34	26	62	171	72	17	56	46	15	72	6	7	14	18	11	17
miR-6500-3p	231	817	730	5	710	439	22	351	1270	849	34	77	46	48	21	2	4	10	10	6	10
miR-6500-5p	37	150	366	2	198	30	2	38	188	93	30	94	26	18	31	2	1	4	4	2	0
miR-6501-3p	32	170	295	3	120	57	5	42	91	119	32	82	38	12	116	13	15	21	17	29	16
miR-6501-5p	74	204	315	35	130	48	64	231	221	167	317	186	260	271	310	11	5	17	21	24	11
miR-6502-3p	0	103	149	1	14	0	0	10	9	1	16	69	0	7	8	1	0	5	0	1	2
miR-6502-5p	7	95	323	0	33	8	0	26	32	31	21	61	6	6	12	0	2	5	0	0	0
miR-6503-3p	13	87	201	11	49	8	4	48	67	89	16	68	18	8	31	6	10	14	10	8	10
miR-6503-5p	16	103	207	1	35	6	7	15	57	24	24	60	12	9	33	0	1	5	2	3	1
miR-6504-5p	7	129	254	1	45	3	2	20	21	16	39	95	0	21	44	0	3	3	5	2	0
miR-6505-3p	5	133	244	0	51	11	2	9	35	29	60	75	11	19	28	8	5	11	7	15	16
miR-6505-5p	4	98	252	0	40	15	0	40	75	29	43	39	7	1	0	5	9	10	5	11	8
miR-6506-3p	19	160	277	0	67	30	18	53	106	59	38	64	10	21	29	3	9	8	11	11	10
miR-6506-5p	31	152	239	3	68	38	2	41	94	63	12	85	13	10	0	0	10	5	3	5	0
miR-6507-5p	5	142	271	10	41	1	0	12	29	23	72	110	15	13	11	3	4	5	7	3	0
miR-6508-5p	0	119	199	0	27	4	4	24	19	29	51	62	9	4	32	0	0	5	0	0	1
miR-6509-5p	11	107	283	0	34	1	9	26	18	20	45	105	15	3	28	2	1	6	3	2	6
miR-6510-3p	58	130	248	28	135	20	398	129	158	88	179	133	104	175	173	5	6	8	9	8	6
miR-6511a-3p	96	317	429	18	420	146	59	281	775	435	135	84	150	145	104	129	131	172	213	189	205
miR-6511a-5p	182	501	703	42	468	180	73	494	1225	608	182	115	177	141	192	37	46	63	80	78	66
miR-6511b-3p	500	902	793	44	940	537	116	613	2320	1477	253	142	259	179	235	166	158	239	309	290	310
miR-6513-3p	9	98	221	3	28	1	6	6	28	11	63	66	0	26	26	2	2	14	7	3	3
miR-6513-5p	6	118	273	0	49	17	2	27	24	16	47	51	27	1	12	1	2	6	2	5	0
miR-651-3p	7	96	211	0	29	1	2	8	7	6	35	95	1	9	22	0	0	1	2	0	0
miR-6514-3p	42	213	328	8	175	58	16	119	291	220	72	79	48	63	36	5	3	15	15	9	6
miR-6514-5p	22	139	415	0	76	20	2	15	59	50	31	51	10	0	24	0	2	6	4	6	2
miR-6515-3p	19	93	141	3	31	11	10	60	32	35	72	62	13	24	100	3	12	3	13	8	14
miR-6515-5p	37	107	264	4	62	22	3	24	44	22	43	69	10	4	60	4	4	10	12	5	10
miR-651-5p	0	103	252	0	16	0	0	12	12	10	23	83	0	3	14	3	0	5	3	4	1
miR-6516-3p	6	110	280	0	35	4	22	31	16	7	45	63	1	22	37	5	8	10	14	17	15
miR-6516-5p	11	173	301	6	69	28	60	42	82	67	32	58	1	4	9	105	67	105	146	131	120
miR-652-3p	147	138	260	71	65	67	297	22	87	64	58	112	61	16	62	1678	1463	2158	2665	2455	2364
miR-652-5p	13	122	266	2	43	4	9	18	29	32	70	89	20	13	77	3	7	11	6	6	1
miR-653-3p	5	62	234	0	21	1	0	1	10	6	70	70	3	0	30	2	1	4	1	0	0
miR-654-3p	15	100	220	5	34	12	1	15	57	12	61	47	2	2	23	181	199	264	311	267	305
miR-654-5p	364	522	224	1976	82	906	299	63	150	93	30	283	268	199	93	36	41	50	70	76	63
miR-655-3p	0	63	187	0	10	2	1	19	2	0	15	53	3	11	70	22	17	22	25	33	39
miR-655-5p	7	106	218	3	34	7	10	24	43	30	52	72	18	21	53	4	4	14	8	3	10
miR-656-3p	0	94	211	0	23	1	2	8	2	7	68	58	1	0	13	8	10	9	20	10	30
miR-656-5p	28	161	239	1	81	37	0	52	173	83	17	56	26	4	41	8	7	24	20	23	18
miR-657	19	143	311	0	85	23	4	72	128	97	28	79	26	10	65	2	2	7	1	1	4
miR-658	1233	1221	4686	578	2559	528	751	3503	1922	2901	3924	1566	4208	4736	5222	10	18	30	47	32	48
miR-660-3p	29	109	292	12	24	25	31	3	45	37	23	74	20	0	69	22	38	45	39	44	28
miR-660-5p	25	157	240	11	45	15	261	34	51	69	82	66	14	14	13	233	178	278	375	341	324
miR-661	70	224	321	3	265	64	5	93	543	194	55	47	18	36	79	3	1	0	5	1	5
miR-662	97	181	376	31	288	34	597	229	844	174	330	133	272	263	389	1	15	10	13	14	20
miR-663b	715	1581	1548	324	1497	999	1034	1041	2717	1344	370	213	463	514	512	134	133	152	202	168	174
miR-664a-3p	18	122	234	2	59	40	10	39	124	45	24	51	11	12	41	754	729	1051	1378	1301	1306
miR-664a-5p	24	153	382	3	100	48	4	38	106	111	36	74	4	3	47	266	249	364	473	380	416
miR-664b-3p	37	214	210	0	94	47	19	45	147	207	32	115	14	21	32	495	491	731	966	775	831
miR-664b-5p	22	175	293	5	150	65	60	36	151	171	29	89	1	15	25	234	252	335	435	413	365
miR-668-3p	36	132	182	3	75	43	2	17	114	40	18	33	37	13	65	62	49	89	107	90	79
miR-668-5p	22	129	215	6	131	40	20	48	121	101	83	60	37	47	73	4	5	6	13	3	3
miR-670-3p	195	231	667	98	335	74	189	626	157	358	808	356	720	848	1026	5	17	17	39	26	37
miR-670-5p	22	140	295	0	99	35	3	74	137	100	91	96	20	6	27	5	2	4	1	0	2
miR-671-3p	45	215	382	7	139	60	25	91	413	183	76	108	36	80	90	47	54	95	83	67	85
miR-6715b-3p	126	194	397	52	292	38	121	452	671	216	534	258	394	569	632	7	9	10	38	26	25
miR-671-5p	971	423	336	228	1092	119	333	889	22280	719	1552	508	1322	3018	483	42	65	72	117	98	126
miR-6716-3p	234	288	1234	166	462	85	262	988	451	614	908	377	1177	1097	1504	32	48	60	96	87	67
miR-6716-5p	121	171	270	141	126	106	87	77	180	118	73	73	25	27	58	26	37	52	67	71	65
miR-6717-5p	30	194	279	7	135	29	15	47	112	99	52	96	26	40	97	3	6	10	5	8	17
miR-6718-5p	9	120	254	4	40	8	6	0	41	44	47	100	2	24	27	1	3	4	7	3	2
miR-6719-3p	4	119	287	2	47	13	10	14	41	48	45	48	0	0	15	0	1	4	0	3	0
miR-6720-3p	10	137	311	2	67	12	8	43	53	54	52	73	67	53	104	3	2	7	3	9	9
miR-6720-5p	45	144	288	10	204	6	71	80	170	65	131	108	158	120	136	5	5	12	6	12	9
miR-6721-5p	33	136	291	4	82	37	3	27	83	75	82	63	69	28	90	5	4	16	10	13	16
miR-6722-3p	404	961	1001	88	1414	426	180	758	2798	1655	157	194	143	264	176	25	51	65	102	91	94
miR-6722-5p	63	171	302	36	144	35	56	255	285	167	213	103	174	170	290	11	4	11	29	15	19
miR-6723-5p	345	572	384	33	554	158	40	456	1147	667	41	80	12	74	52	29	31	52	58	67	51
miR-6726-3p	69	192	315	21	195	64	52	141	383	278	153	113	130	153	177	20	24	47	49	51	49
miR-6726-5p	309	606	778	113	757	269	112	478	1868	1148	242	195	220	300	307	32	49	58	76	66	71
miR-6727-5p	18449	37991	8755	44302	17071	44332	60618	23557	36888	11930	20215	26708	6218	45490	10342	702	765	1074	1582	1368	1439
miR-6728-3p	127	309	324	12	354	132	38	206	599	308	61	120	53	98	168	1	7	12	4	7	7
miR-6728-5p	8	117	303	5	87	7	4	16	55	24	53	63	85	9	68	11	7	17	14	12	13
miR-6729-3p	243	310	553	56	384	183	122	464	737	379	410	236	429	361	440	15	16	21	20	22	21
miR-6730-5p	25	158	329	1	75	12	10	27	147	36	37	70	23	14	36	8	11	19	12	7	13
miR-6731-3p	83	139	334	28	117	44	53	106	176	108	193	102	135	131	177	2	1	9	17	10	9
miR-6731-5p	26	147	275	7	60	23	6	40	88	60	69	54	15	48	21	2	6	9	4	4	12
miR-6733-3p	7	102	285	8	34	13	1	14	71	31	48	84	8	17	34	3	1	13	4	7	3
miR-6733-5p	10	132	298	0	75	29	1	19	64	47	54	54	1	11	24	1	0	7	3	0	2
miR-6734-3p	96	212	312	7	231	91	69	134	511	310	45	58	26	39	94	10	14	39	24	23	22
miR-6734-5p	82	223	251	31	179	71	31	78	328	198	51	79	70	38	78	15	26	35	25	35	39
miR-6735-3p	121	234	386	23	244	61	43	128	706	221	179	118	103	298	189	7	12	9	13	12	13
miR-6735-5p	63	243	330	13	215	98	12	231	477	217	54	90	20	47	104	14	25	27	37	36	25
miR-6736-3p	67	194	373	27	158	56	74	232	220	161	208	77	223	201	263	4	8	10	14	2	7
miR-6736-5p	77	241	276	14	154	42	19	85	253	162	125	115	102	85	108	0	7	12	12	6	12
miR-6737-3p	20	96	202	4	67	16	14	22	130	123	31	79	41	31	98	7	7	8	8	11	15
miR-6737-5p	48	153	399	2	208	28	12	66	413	156	65	84	11	38	114	2	3	9	6	2	3
miR-6738-3p	32	171	261	3	109	43	7	74	203	151	55	75	14	35	39	3	6	6	1	0	0
miR-6738-5p	608	362	626	754	220	681	911	344	629	498	197	155	554	229	182	24	46	58	101	94	113
miR-6739-3p	5	85	172	4	64	11	0	26	71	43	25	77	1	0	109	0	0	6	1	0	0
miR-6739-5p	13	110	217	3	52	8	2	35	13	24	46	68	33	29	54	1	6	5	12	7	1
miR-6740-3p	7	98	191	4	73	14	7	43	76	62	38	100	20	36	92	5	4	6	6	11	7
miR-6740-5p	25	191	267	25	108	33	21	65	163	149	94	102	46	75	60	8	5	4	17	15	12
miR-6741-3p	867	582	605	310	832	155	669	1716	2210	1244	2300	858	1540	3545	1325	28	48	49	114	69	120
miR-6741-5p	4315	4327	3840	1794	2904	3418	3192	2411	7814	7516	413	1852	1409	690	828	248	251	405	527	516	520
miR-6742-3p	9	131	241	1	30	4	13	19	22	25	22	94	15	32	31	0	0	4	2	2	0
miR-6742-5p	725	663	1338	294	897	167	434	2041	1553	926	2736	1005	2212	2565	2291	33	51	77	95	88	100
miR-6744-3p	119	217	311	52	169	39	79	261	313	269	319	199	216	438	293	2	6	12	18	14	11
miR-6744-5p	26	145	338	20	42	9	19	61	79	62	64	97	43	62	91	11	11	32	19	24	13
miR-6745	30	127	378	31	64	14	19	53	68	55	98	101	86	78	109	4	3	12	10	6	8
miR-6746-5p	473	649	776	308	787	406	259	1586	1802	1003	431	242	461	254	754	107	109	174	266	214	224
miR-6747-3p	96	356	459	8	242	144	31	152	755	409	110	101	68	29	137	19	14	20	27	32	29
miR-6747-5p	48	160	333	93	152	44	61	71	208	127	44	115	22	39	94	17	23	44	51	52	52
miR-6748-3p	42	168	313	20	125	19	39	161	140	85	247	115	194	174	191	8	7	11	8	8	10
miR-6748-5p	27	189	282	3	91	22	5	65	188	90	40	64	10	20	26	9	15	11	29	18	15
miR-6750-3p	37	169	344	5	174	53	13	100	288	204	69	72	57	55	76	12	15	11	18	16	8
miR-6750-5p	160	262	621	60	1291	36	121	219	10619	223	318	208	200	769	403	10	20	29	59	28	35
miR-6751-3p	39	147	257	3	90	33	8	72	225	128	59	86	18	55	92	3	4	9	6	5	1
miR-6751-5p	70	193	262	12	189	59	4	51	474	125	38	81	22	49	49	2	3	11	6	6	12
miR-6752-5p	24957	7925	3806	23577	8528	39698	37884	5309	13267	16154	1844	3944	8024	2452	2310	248	311	470	646	606	608
miR-6753-3p	32	188	257	3	126	52	2	91	324	157	65	61	13	23	87	0	3	4	0	6	3
miR-675-3p	36	129	215	2	64	5	12	42	49	47	56	64	34	17	102	4	3	8	6	6	4
miR-6754-3p	30	146	275	7	138	28	13	40	308	139	50	78	30	35	101	4	7	4	4	9	7
miR-6754-5p	99	243	434	44	316	54	57	87	557	334	75	122	27	47	90	23	29	47	78	55	69
miR-6755-3p	7	122	178	0	18	14	4	10	69	60	42	68	12	7	19	2	1	10	0	0	0
miR-6755-5p	9	122	138	0	48	12	0	10	42	26	29	52	9	8	38	4	2	10	3	1	3
miR-675-5p	33	111	275	8	123	12	7	36	221	72	33	70	56	35	62	8	0	8	13	7	8
miR-6756-5p	10190	7058	39232	5080	13043	9534	11158	19323	12158	12494	10043	6085	14681	10197	12473	604	632	908	1253	1246	1165
miR-6757-3p	22	163	250	2	74	14	7	40	89	40	33	83	25	32	41	1	1	5	2	11	3
miR-6757-5p	45	149	215	55	91	46	24	55	350	129	44	82	38	23	80	25	32	51	83	54	61
miR-6758-3p	14	150	249	3	63	13	5	27	70	48	40	77	6	25	55	5	2	7	5	5	1
miR-6758-5p	23	164	206	5	94	17	6	26	128	68	41	117	14	5	0	4	5	6	5	6	13
miR-6759-3p	38	144	309	3	135	59	11	38	217	145	38	73	8	16	68	2	1	2	0	1	1
miR-6759-5p	14	131	332	1	86	51	14	51	140	71	97	89	17	27	34	4	6	2	4	2	5
miR-6760-3p	109	216	368	17	254	61	51	212	566	251	228	131	149	165	302	18	7	15	26	22	15
miR-6760-5p	55	175	333	83	145	42	43	67	317	159	58	76	60	52	120	49	54	67	112	94	75
miR-6761-3p	72	263	384	6	218	79	25	202	589	376	56	80	24	71	48	2	1	7	2	1	6
miR-6761-5p	105	194	429	37	147	34	46	232	362	177	306	222	201	579	222	5	8	12	16	10	4
miR-6762-3p	92	288	384	14	349	89	64	228	634	380	173	118	161	261	183	11	12	17	13	7	10
miR-676-3p	8	82	324	0	19	4	5	26	19	10	27	58	2	6	16	7	9	10	16	15	13
miR-6764-3p	11	149	261	2	53	15	1	41	58	33	16	90	0	19	24	7	1	4	1	4	1
miR-6764-5p	25	181	259	4	152	69	5	58	201	115	16	102	14	31	32	3	3	6	4	6	0
miR-6765-5p	317	465	629	201	590	188	351	509	1190	744	465	240	411	744	549	25	33	56	68	64	66
miR-676-5p	4	135	244	1	45	14	3	14	29	30	50	79	0	12	36	2	0	5	2	0	1
miR-6766-3p	37	140	207	9	81	55	29	87	119	59	46	76	30	59	66	5	7	17	10	9	16
miR-6766-5p	20	135	256	1	98	34	4	27	54	16	53	87	13	4	25	3	3	5	1	0	0
miR-6767-3p	172	187	261	46	207	50	70	254	326	175	418	147	320	497	235	2	13	11	25	17	17
miR-6767-5p	29	160	309	7	83	43	10	35	105	68	63	52	29	17	78	2	7	6	5	13	3
miR-6768-3p	14	129	218	0	102	24	1	27	50	12	49	49	1	19	64	1	1	1	3	1	2
miR-6768-5p	112	206	339	73	270	71	114	270	263	184	668	237	561	406	669	15	13	14	37	21	20
miR-6769a-3p	133	377	511	11	393	154	39	160	770	423	96	114	120	91	263	5	7	16	9	5	12
miR-6769a-5p	136	234	436	138	151	130	140	247	239	198	222	146	230	177	336	32	46	68	75	79	71
miR-6769b-3p	1406	1092	1206	180	647	530	386	1064	2207	2692	1703	585	1231	1109	1728	22	24	32	56	49	42
miR-6770-3p	37	150	250	4	206	11	30	48	1385	61	103	59	56	144	202	1	4	8	7	6	2
miR-6770-5p	26	164	341	5	180	29	4	30	111	72	57	75	20	23	45	4	5	7	4	8	2
miR-6771-3p	147	219	358	34	238	89	94	240	122	149	261	186	296	295	441	10	14	13	15	12	31
miR-6771-5p	398	448	658	590	528	449	384	653	858	667	167	210	193	113	151	90	105	153	200	216	219
miR-6772-3p	55	155	251	15	99	32	27	85	287	113	100	101	56	121	162	2	5	6	4	1	7
miR-6772-5p	115	278	921	21	311	75	33	374	458	329	133	123	205	247	195	8	10	21	23	15	16
miR-6773-3p	26	148	282	1	87	52	0	73	163	94	39	62	6	19	32	0	0	3	0	0	1
miR-6773-5p	14	146	211	1	55	20	1	37	70	62	57	67	5	4	39	3	5	4	3	0	4
miR-6774-3p	91	184	361	34	224	31	160	160	719	172	246	144	135	286	273	5	7	11	11	11	17
miR-6774-5p	15	167	236	3	54	14	13	38	71	17	36	76	29	23	46	2	2	2	0	2	0
miR-6775-3p	443	1003	1272	79	1323	510	179	845	3202	1560	493	285	577	436	866	34	20	24	38	37	40
miR-6775-5p	1830	1885	1703	895	2718	1997	1328	1237	7482	3560	553	319	428	585	268	245	324	398	574	548	588
miR-6776-3p	83	188	276	9	176	86	26	149	601	290	76	111	76	57	105	10	6	12	7	8	7
miR-6776-5p	31	161	285	174	84	36	52	93	196	131	98	88	32	24	73	15	19	20	27	27	32
miR-6778-3p	21	100	167	3	51	18	14	36	154	76	68	69	23	21	57	2	2	8	4	3	4
miR-6778-5p	1011	793	1072	2190	989	542	1033	1065	2398	1849	468	310	489	675	378	307	398	517	712	639	701
miR-6779-3p	36	128	225	5	56	43	10	74	301	100	98	76	29	52	72	4	1	4	0	2	1
miR-6779-5p	125	295	418	52	309	110	41	150	603	301	113	74	63	50	25	26	25	39	51	38	53
miR-6780a-3p	7	120	287	0	45	7	2	20	41	31	50	80	2	9	22	3	0	4	0	0	0
miR-6780a-5p	71	175	343	42	135	60	41	182	334	147	126	66	118	54	44	31	22	49	70	46	53
miR-6780b-3p	28	148	356	9	107	49	20	90	53	52	79	108	58	61	75	5	16	15	10	8	9
miR-6780b-5p	10026	6123	1231	15089	1767	11487	1945	3455	13732	3783	1078	2406	5421	2716	1416	280	307	396	547	441	441
miR-6781-3p	22	178	300	3	92	43	6	40	135	99	79	56	12	20	63	4	2	10	6	5	3
miR-6781-5p	1805	629	762	2199	375	2122	835	748	1130	774	341	298	1444	405	618	84	95	151	273	345	302
miR-6782-3p	35	152	192	4	121	66	7	108	242	132	77	76	44	19	53	1	4	4	3	5	0
miR-6782-5p	195	196	318	354	78	135	1198	39	736	222	42	168	51	59	39	31	37	37	67	77	53
miR-6783-3p	8	101	266	1	34	16	1	5	59	21	26	79	13	32	7	0	0	6	0	2	0
miR-6783-5p	9	110	228	2	67	14	0	27	31	18	54	55	0	7	69	1	3	4	2	2	0
miR-6784-5p	190	496	768	82	578	144	83	324	924	814	129	134	129	96	205	23	22	34	57	46	58
miR-6785-3p	266	346	629	85	418	148	119	482	956	618	466	214	366	324	571	16	16	18	23	31	26
miR-6786-3p	7	89	220	0	41	8	2	4	80	38	41	93	32	12	35	4	3	5	6	1	4
miR-6787-3p	111	295	294	8	244	130	13	147	772	340	63	70	21	42	128	3	0	1	4	3	1
miR-6787-5p	281	310	604	78	365	79	97	485	743	587	571	253	301	745	422	14	15	24	36	15	33
miR-6788-3p	203	278	348	79	321	113	130	407	1609	513	386	242	271	858	331	11	18	21	35	27	33
miR-6789-3p	182	300	628	56	415	103	276	449	766	506	525	231	400	664	588	11	16	20	25	26	25
miR-6789-5p	441	369	692	213	885	139	320	678	1016	704	875	454	669	1194	901	24	41	37	71	58	61
miR-6790-5p	8	159	302	0	91	39	2	20	118	65	48	68	4	13	8	2	3	5	0	2	1
miR-6791-3p	69	174	361	11	240	20	80	181	560	136	169	119	212	183	229	1	2	12	10	3	13
miR-6791-5p	242	613	656	106	899	243	165	332	1489	822	126	155	231	120	225	17	34	56	60	70	61
miR-6792-3p	203	438	542	28	549	189	69	322	1654	684	189	125	279	158	267	8	7	13	17	17	18
miR-6792-5p	4	148	244	9	95	17	7	19	108	79	56	101	7	32	72	1	3	11	5	8	3
miR-6793-5p	41	211	299	6	198	43	18	72	315	192	46	71	27	18	52	4	3	6	3	5	7
miR-6794-3p	156	204	525	61	240	68	122	457	347	376	428	227	343	558	438	33	29	40	46	71	56
miR-6794-5p	377	393	840	562	506	298	431	775	1090	1136	600	228	626	854	898	104	113	172	273	253	252
miR-6795-3p	204	304	545	68	310	105	129	395	385	340	432	203	422	381	417	13	10	16	26	15	11
miR-6796-3p	2651	1525	1586	786	2453	484	1452	4222	7874	3280	5649	2173	3356	8979	3329	76	188	155	357	260	370
miR-6796-5p	59	247	319	11	223	80	23	101	814	347	80	105	26	45	74	5	7	6	11	10	11
miR-6797-3p	137	159	278	9	152	57	31	93	346	243	115	96	86	99	146	1	2	5	6	2	5
miR-6797-5p	293	308	356	632	296	162	237	327	664	538	144	137	85	76	33	106	136	179	269	214	197
miR-6798-5p	3512	2780	378	11032	1234	4368	7086	2119	7738	951	1115	4659	668	3859	591	132	178	190	256	209	249
miR-6799-3p	29	203	266	6	182	72	23	107	344	177	18	91	32	95	126	14	10	34	33	29	32
miR-6799-5p	1653	1751	1805	3215	2330	2216	2170	1192	6079	2645	503	567	633	625	562	137	140	186	319	263	280
miR-6800-3p	85	248	497	17	225	114	50	210	325	263	188	142	175	158	309	7	9	12	12	11	8
miR-6800-5p	98	216	460	41	195	64	94	431	247	231	476	160	266	343	411	22	34	46	74	53	73
miR-6801-3p	130	280	369	12	443	160	21	238	854	501	94	80	86	73	202	11	10	14	13	8	9
miR-6801-5p	31	210	286	11	126	91	9	80	323	194	23	95	34	25	89	6	2	13	8	9	4
miR-6802-3p	23	118	165	3	64	26	6	22	40	24	14	52	5	9	29	7	4	12	11	13	10
miR-6802-5p	719	357	1413	315	1006	108	287	2508	394	1161	1327	1078	2163	2180	2207	10	15	17	31	18	24
miR-6803-3p	108	258	367	14	308	103	59	131	579	225	145	98	116	67	189	42	50	76	97	93	85
miR-6803-5p	9670	5292	4160	15805	5803	10957	15387	4951	12674	5764	1684	6910	5952	1997	1574	1149	1629	2409	3197	2760	3098
miR-6804-3p	293	759	799	52	920	344	102	617	2059	1138	388	174	370	355	491	9	11	13	20	26	14
miR-6805-5p	10	112	175	12	42	28	11	38	157	47	68	81	25	4	31	3	11	7	12	12	15
miR-6806-3p	18	133	218	0	83	27	2	30	38	25	38	65	7	8	56	2	1	9	0	0	2
miR-6806-5p	37	225	370	11	335	62	11	54	398	160	54	59	16	43	84	6	9	7	20	9	18
miR-6807-3p	73	321	433	2	347	108	14	198	863	659	53	91	61	57	109	4	3	3	4	1	8
miR-6807-5p	52	216	376	15	164	50	22	110	443	240	102	124	38	57	132	15	23	21	32	33	39
miR-6808-5p	122	288	380	104	262	97	72	129	732	342	73	86	39	63	105	63	80	128	144	122	152
miR-6809-3p	135	232	346	31	295	71	90	277	498	316	335	170	190	384	241	9	8	15	24	14	27
miR-6809-5p	629	516	1918	431	939	204	281	2312	487	1156	2090	1042	3128	2549	3225	30	29	28	57	76	59
miR-6810-3p	703	568	804	132	800	490	166	439	1239	935	319	211	319	336	409	11	10	16	21	18	12
miR-6810-5p	31	166	268	5	107	51	5	77	239	108	41	61	23	28	73	14	25	17	32	28	24
miR-6811-3p	114	404	414	7	335	174	19	100	639	387	94	80	43	89	185	2	4	4	1	3	3
miR-6811-5p	38	128	266	9	92	19	12	25	584	63	77	86	48	84	88	1	2	1	3	3	5
miR-6812-5p	799	672	1700	466	968	424	430	2081	1633	1450	1431	639	1617	1472	1674	93	108	146	226	189	171
miR-6813-3p	170	371	578	37	359	139	86	330	961	531	233	175	199	215	367	10	10	21	23	20	18
miR-6813-5p	33	167	300	7	100	39	11	52	257	132	79	80	34	36	78	3	4	7	6	8	6
miR-6814-3p	20	153	288	8	93	27	15	50	127	74	59	106	71	70	95	1	1	2	4	2	2
miR-6814-5p	20	128	284	2	98	22	15	87	101	38	42	39	35	57	88	1	6	5	4	5	5
miR-6815-3p	34	188	249	1	116	47	11	34	169	101	66	58	39	11	73	2	1	5	2	2	2
miR-6815-5p	30	129	202	13	78	13	4	37	124	39	29	63	16	9	69	4	3	8	12	1	9
miR-6816-3p	84	188	264	38	183	39	2266	173	413	134	232	187	256	325	338	9	9	10	24	15	23
miR-6817-3p	14	114	228	2	19	9	11	31	27	19	51	47	30	14	71	0	1	4	3	1	1
miR-6817-5p	35	182	241	0	120	84	0	72	102	72	22	48	10	1	12	0	2	5	0	3	1
miR-6818-3p	12	118	240	2	47	7	2	36	44	37	33	66	2	16	11	2	3	5	3	3	5
miR-6818-5p	19	138	269	1	45	25	5	15	55	39	43	70	11	3	45	1	2	7	8	4	3
miR-6819-3p	914	953	1196	158	1142	609	300	1155	3437	1720	916	446	784	876	1030	19	24	55	56	60	65
miR-6819-5p	192	254	608	149	270	91	129	388	530	276	469	210	357	269	234	41	50	59	81	68	57
miR-6820-3p	38	139	338	6	104	54	26	67	184	94	58	84	13	76	97	10	3	7	16	16	12
miR-6821-3p	166	163	295	39	201	21	99	278	1195	172	365	159	131	555	238	8	12	22	35	30	24
miR-6821-5p	2156	1562	1866	2128	1778	2792	2647	1578	2945	2272	325	662	1616	463	894	73	109	126	207	178	232
miR-6822-3p	17	137	210	1	100	16	1	34	135	103	33	48	18	12	20	1	1	6	1	1	2
miR-6822-5p	9	140	374	8	60	7	16	47	49	47	52	63	25	5	84	6	10	13	14	6	9
miR-6823-3p	79	237	279	7	147	62	31	133	423	207	88	56	73	105	105	1	6	5	1	3	6
miR-6823-5p	24	159	267	3	100	22	9	9	94	33	61	71	6	22	46	4	3	7	9	4	3
miR-6824-5p	394	365	725	422	281	392	367	299	473	400	132	141	386	172	329	32	24	44	65	64	66
miR-6825-3p	657	526	1079	434	1115	135	829	1640	2903	2428	2225	796	1833	3765	2238	52	74	128	134	118	150
miR-6825-5p	79	211	507	290	206	68	61	322	2178	329	219	153	284	335	420	11	26	24	39	32	42
miR-6826-5p	15	99	231	1	70	6	1	24	38	25	32	65	49	4	26	1	3	6	1	3	2
miR-6827-3p	170	242	352	49	292	93	131	292	310	300	389	190	336	517	295	16	20	32	18	32	23
miR-6827-5p	105	343	476	5	349	118	17	101	891	293	38	67	21	32	79	13	8	17	19	19	10
miR-6828-3p	27	73	152	5	26	10	4	10	48	28	30	27	37	38	55	5	2	5	5	1	3
miR-6828-5p	12	135	182	2	66	20	11	26	52	37	36	66	3	18	92	6	7	15	5	11	13
miR-6829-5p	125	252	326	113	237	124	87	143	582	277	88	97	50	77	174	35	45	50	66	63	65
miR-6830-3p	19	159	229	4	77	34	4	61	98	41	66	86	57	31	26	2	2	1	0	2	2
miR-6830-5p	40	179	248	19	87	70	26	106	181	99	29	76	9	5	34	25	25	34	62	50	33
miR-6831-3p	3	85	280	0	37	5	0	8	35	16	33	67	11	5	19	2	1	4	0	0	0
miR-6831-5p	32	146	286	25	133	17	15	26	81	72	53	67	16	13	66	19	15	27	43	28	34
miR-6832-3p	5	119	281	6	29	4	12	32	20	27	38	85	41	35	41	1	2	3	1	1	1
miR-6832-5p	10	108	237	0	39	2	0	18	18	30	56	65	2	4	4	2	0	7	6	5	1
miR-6833-3p	8	168	311	11	78	12	12	66	76	76	99	58	53	34	92	1	3	8	8	3	6
miR-6833-5p	332	245	327	58	149	253	442	185	386	272	66	104	46	12	50	14	36	42	45	44	38
miR-6834-3p	23	94	351	5	57	1	17	70	50	21	95	89	51	49	55	3	4	7	12	5	6
miR-6834-5p	36	211	379	7	96	44	14	78	180	148	57	92	20	24	19	13	7	10	17	9	16
miR-6835-3p	18	120	251	0	31	26	1	7	46	30	75	77	0	4	5	1	0	10	0	0	0
miR-6835-5p	9	95	232	28	79	24	16	62	62	27	32	68	10	7	7	5	9	15	18	16	23
miR-6836-5p	166	375	729	71	529	107	80	372	824	484	378	219	356	240	458	23	21	31	46	35	51
miR-6837-3p	17	165	302	0	63	35	2	74	185	105	27	58	5	7	54	3	1	6	1	2	4
miR-6837-5p	42	175	209	22	118	31	16	39	245	98	43	93	44	53	119	21	30	32	38	39	48
miR-6838-3p	6	99	220	3	105	1	0	0	77	12	41	65	13	31	132	1	2	2	2	0	0
miR-6839-5p	8	94	232	2	19	8	8	11	29	39	81	54	11	9	41	0	3	3	1	0	0
miR-6840-3p	80	222	289	15	203	65	12	126	513	296	19	52	36	22	33	3	1	2	1	1	2
miR-6840-5p	20	144	216	7	119	51	19	36	126	44	49	65	26	44	29	3	5	4	8	3	5
miR-6841-3p	22	225	291	6	139	84	5	61	244	154	54	74	28	18	51	1	7	6	5	4	11
miR-6841-5p	22	123	290	0	37	20	0	11	54	58	40	90	0	14	16	0	1	2	2	1	3
miR-6842-3p	29	97	179	1	85	10	25	44	107	12	124	97	61	35	98	14	6	19	12	12	11
miR-6842-5p	21	126	275	2	43	32	3	33	52	25	30	98	8	11	6	3	4	5	4	5	8
miR-6843-3p	12	106	309	1	58	18	9	15	109	74	42	68	50	14	43	0	3	2	2	6	5
miR-6844	0	90	107	1	22	1	0	5	4	1	58	76	1	0	5	2	4	4	0	0	0
miR-6845-5p	1181	1607	1134	1478	1225	1772	815	2004	1964	1253	1143	558	1044	2406	1160	120	109	180	213	185	190
miR-6846-3p	55	140	252	28	114	40	33	135	74	82	121	98	166	114	147	2	0	14	6	6	10
miR-6846-5p	104	246	423	86	201	125	62	94	496	176	59	81	38	18	38	28	21	30	59	56	70
miR-6847-3p	38	155	208	1	127	59	0	39	218	120	52	77	2	16	41	0	4	3	0	2	0
miR-6847-5p	42	169	307	10	91	28	5	17	146	92	46	80	10	3	14	2	8	14	11	9	14
miR-6848-3p	75	194	434	25	227	50	66	242	442	177	166	153	235	269	320	4	7	14	7	6	20
miR-6848-5p	222	467	636	23	492	238	46	240	1365	569	64	78	12	40	56	29	37	34	57	58	40
miR-6849-3p	88	263	456	12	201	70	33	122	714	307	116	114	100	152	96	5	8	10	13	9	9
miR-6849-5p	51	158	294	10	138	34	10	38	148	102	30	69	27	26	39	11	4	11	9	4	5
miR-6851-3p	51	136	311	16	98	24	33	89	179	135	117	113	92	132	184	7	3	6	13	10	2
miR-6851-5p	72	206	302	102	155	82	51	100	450	250	78	109	32	71	122	33	58	58	79	70	86
miR-6852-3p	1228	808	1070	677	1293	160	763	2625	4906	3080	3537	1417	2368	8010	2537	30	72	54	186	130	216
miR-6852-5p	114	196	358	37	191	36	62	280	307	191	305	242	296	537	224	4	10	12	15	16	17
miR-6853-3p	8	117	180	0	63	18	0	13	54	39	20	29	6	4	25	6	1	3	5	3	3
miR-6853-5p	24	133	240	0	100	26	0	12	130	73	38	73	10	12	50	0	2	6	0	0	0
miR-6854-3p	28	173	307	2	106	44	2	29	85	65	56	102	4	17	38	1	3	4	2	0	0
miR-6854-5p	26	179	402	3	188	38	0	73	226	111	49	69	34	49	53	0	1	4	0	1	1
miR-6855-3p	14	114	194	0	42	17	0	41	67	23	20	89	11	2	21	8	4	8	8	3	6
miR-6855-5p	12	131	267	0	66	40	1	23	63	49	20	78	2	0	42	0	0	2	1	0	1
miR-6856-3p	25	132	206	3	76	11	2	15	69	17	29	66	12	4	59	1	0	6	1	1	1
miR-6856-5p	58	197	290	15	205	55	6	84	455	155	58	77	6	12	55	9	10	8	22	20	21
miR-6857-3p	14	110	229	1	57	13	5	45	94	90	13	70	7	10	60	2	2	4	1	1	4
miR-6857-5p	11	170	252	5	63	26	8	49	173	56	47	78	30	22	135	9	5	8	12	9	12
miR-6859-3p	60	286	250	2	259	104	6	83	234	144	33	32	7	6	12	5	6	5	10	4	9
miR-6859-5p	124	539	438	30	465	287	49	182	384	312	58	83	21	22	37	23	24	27	46	43	35
miR-6861-3p	58	138	282	15	125	23	43	125	284	184	175	75	169	142	159	12	10	9	19	15	10
miR-6862-3p	304	854	911	76	1146	340	188	820	2248	1201	395	214	719	579	708	15	14	15	27	28	21
miR-6862-5p	71	168	358	54	113	54	50	66	158	116	165	115	39	75	50	10	7	26	35	16	25
miR-6863	4	186	237	0	39	45	0	6	81	52	64	99	1	0	11	1	2	4	0	1	0
miR-6864-3p	53	164	296	17	120	20	55	102	154	111	150	159	198	289	197	2	6	10	17	6	8
miR-6864-5p	24	127	259	0	132	21	3	25	61	28	21	83	3	9	35	2	1	8	2	0	3
miR-6865-5p	109	144	264	113	115	194	159	68	415	227	39	82	8	26	43	15	26	44	60	78	52
miR-6866-3p	12	125	184	1	54	20	0	11	67	43	63	72	8	7	22	4	2	8	2	3	4
miR-6866-5p	1	62	85	0	27	2	0	0	28	17	30	31	0	5	0	3	2	3	3	0	1
miR-6867-3p	18	108	255	5	74	13	9	73	53	75	66	88	79	58	56	3	4	5	5	5	4
miR-6867-5p	8	115	301	1	71	14	5	26	65	44	36	82	11	9	25	3	4	6	7	6	3
miR-6868-3p	0	87	260	0	18	5	1	13	27	11	53	50	1	14	63	1	2	4	0	0	0
miR-6868-5p	26	118	247	5	67	18	2	29	79	71	58	35	23	16	50	0	1	3	1	2	0
miR-6869-5p	1032	369	479	325	219	330	323	432	486	378	123	178	327	261	371	16	28	42	65	65	82
miR-6870-3p	49813	30980	69037	20953	54155	10293	40239	112024	52092	78074	163331	58912	134568	201739	143028	2509	3385	4218	7589	5987	7157
miR-6870-5p	47307	15191	7563	3604	25016	41815	32993	8436	37876	49960	4212	1545	1714	4487	1073	73	87	141	189	161	145
miR-6871-5p	32	155	306	3	75	40	6	45	106	73	77	82	4	30	79	1	5	10	4	4	5
miR-6872-3p	99	243	458	20	339	79	59	159	619	346	236	102	288	186	352	5	7	14	16	9	14
miR-6872-5p	14	112	284	9	66	10	7	36	54	31	58	73	27	67	103	6	7	9	1	4	5
miR-6873-3p	148	279	334	19	290	157	37	499	533	474	108	117	76	107	25	2	6	10	3	3	6
miR-6873-5p	29	204	274	8	68	21	23	56	65	70	74	56	36	23	49	13	10	20	30	20	22
miR-6874-3p	40	176	282	14	121	59	29	140	155	175	79	120	91	118	85	7	5	9	10	2	5
miR-6874-5p	30	140	217	2	86	36	5	51	94	88	52	69	13	6	23	6	7	10	3	6	0
miR-6875-5p	3149	1761	616	4272	778	2723	11343	1439	4923	1222	521	1123	1890	1860	534	156	185	244	402	369	410
miR-6876-3p	15	139	310	0	106	35	0	32	118	60	33	85	2	8	9	1	0	2	5	0	1
miR-6877-3p	631	1429	2184	46	1982	532	257	820	3549	2515	255	158	204	237	206	0	5	7	22	16	9
miR-6877-5p	406	634	1221	297	637	276	217	1046	845	919	458	366	659	683	729	71	92	109	178	152	190
miR-6878-3p	35	112	226	0	58	36	8	64	123	105	38	78	26	30	34	1	3	4	1	0	5
miR-6878-5p	19	153	268	10	119	31	4	15	73	38	41	89	15	13	24	2	1	8	3	7	6
miR-6880-5p	493	452	474	328	476	259	329	369	1498	812	138	135	142	134	179	116	124	156	234	190	193
miR-6881-3p	23	144	269	9	55	32	12	34	61	41	34	58	16	18	17	8	13	19	27	15	22
miR-6881-5p	119	198	309	102	127	52	108	82	229	190	93	108	44	51	51	23	16	28	34	32	30
miR-6882-3p	186	541	437	8	572	278	11	232	1116	622	46	67	32	50	45	3	3	4	9	2	4
miR-6882-5p	5	125	203	0	74	10	1	4	51	32	56	95	0	8	63	4	5	9	4	10	8
miR-6883-3p	32	113	329	5	78	17	25	60	75	39	65	56	40	45	96	9	13	13	12	23	20
miR-6883-5p	28	156	272	11	68	28	7	40	107	37	58	105	17	16	33	9	7	10	13	6	9
miR-6884-3p	140	302	530	19	271	97	89	262	519	278	352	147	273	242	287	5	3	15	8	14	18
miR-6884-5p	17	155	272	7	86	36	9	25	142	95	61	59	16	9	45	3	5	10	5	15	11
miR-6885-3p	30	135	262	6	71	31	21	75	166	60	99	89	68	75	87	9	3	10	22	9	18
miR-6885-5p	444	458	865	145	687	95	210	1587	1249	985	1134	540	1192	1726	971	6	21	22	42	28	31
miR-6886-3p	189	353	498	11	515	193	80	350	1043	596	179	72	77	118	190	6	6	9	19	5	9
miR-6886-5p	45	169	276	6	109	35	12	89	155	95	94	49	34	54	169	6	6	17	12	15	15
miR-6887-3p	76	146	346	12	125	29	52	180	165	150	177	108	179	154	209	4	5	7	11	7	8
miR-6887-5p	442	446	1794	369	548	375	421	541	1081	1144	379	212	428	529	521	65	71	93	130	139	124
miR-6888-3p	24	197	315	0	87	33	0	21	52	44	73	66	3	13	47	0	0	2	0	0	2
miR-6888-5p	14	150	296	6	70	15	2	11	38	12	57	59	16	28	25	4	5	7	8	6	5
miR-6889-3p	27	133	274	9	35	26	8	31	101	69	17	49	32	38	63	1	3	6	4	2	4
miR-6889-5p	32	175	314	37	139	50	22	59	288	122	74	74	67	45	102	6	6	11	10	17	16
miR-6890-3p	101	307	315	15	257	123	23	138	499	319	63	88	43	47	110	4	4	6	5	3	2
miR-6890-5p	48	145	323	19	118	22	33	61	106	90	122	97	60	96	71	17	23	24	41	28	33
miR-6891-3p	99	118	326	22	138	39	51	169	270	190	172	87	99	163	178	3	5	7	5	4	6
miR-6892-3p	3183	2007	2250	531	2428	1384	1024	3020	6178	4939	2675	1274	2218	4276	2763	53	93	113	177	94	156
miR-6892-5p	25	170	232	12	58	16	8	66	58	56	87	80	35	42	32	9	8	10	11	14	17
miR-6893-3p	242	534	534	16	672	251	68	231	1707	1046	113	95	54	98	174	2	6	10	14	2	8
miR-6893-5p	61	175	335	47	152	54	33	64	399	209	71	84	48	19	76	21	40	47	56	46	45
miR-6894-5p	328	454	496	444	507	271	279	231	1436	655	86	125	85	75	98	132	158	205	252	246	258
miR-6895-3p	21	143	293	0	79	29	11	51	86	33	18	85	22	43	50	1	5	5	4	6	10
miR-6895-5p	141	543	568	37	544	233	15	454	1679	901	108	108	24	55	120	42	33	33	42	49	41
miR-708-5p	41	186	286	88	111	77	23	163	556	228	38	84	17	39	71	1202	1150	1629	2028	1958	1736
miR-7106-3p	63	203	319	21	177	70	34	189	560	242	138	96	96	154	96	1	4	14	3	9	7
miR-7106-5p	664	442	369	258	391	203	226	245	1422	676	316	157	134	217	320	43	49	71	101	86	111
miR-7107-3p	29	113	251	1	51	13	0	46	23	19	21	60	2	9	8	0	1	2	1	2	1
miR-7107-5p	7225	5787	1618	4333	3371	9804	17492	2199	10351	5030	1075	1309	676	1154	652	161	170	261	438	432	405
miR-7108-5p	4089	2451	2564	1191	2040	1592	982	1773	3476	2835	1112	514	1365	1145	1062	486	527	724	959	937	789
miR-7109-3p	91	203	364	20	260	87	91	174	670	346	148	119	39	84	214	5	2	9	11	10	6
miR-7109-5p	107	145	519	102	185	59	63	191	549	545	82	125	90	141	240	35	39	61	72	67	64
miR-711	84	135	355	110	42	47	34	47	190	52	68	57	22	34	38	18	27	36	40	23	44
miR-7111-3p	123	216	350	6	246	102	24	134	715	323	35	79	53	41	67	11	5	14	9	9	12
miR-7111-5p	80828	31149	6747	5344	65333	47734	18718	22555	94546	70347	5775	4000	2086	9594	1475	186	179	261	398	350	362
miR-7112-3p	7	65	119	1	34	2	5	16	25	7	18	11	0	1	32	0	3	8	0	1	4
miR-7113-5p	23	181	381	10	60	12	13	581	134	63	50	57	27	37	60	6	6	12	17	4	16
miR-7114-3p	1002	723	1380	295	1210	426	546	1701	2566	1512	1674	740	1370	1426	1503	41	50	64	83	93	89
miR-7114-5p	39	173	334	12	80	22	14	49	294	102	92	90	44	39	48	6	8	11	10	16	10
miR-7-1-3p	29	116	332	1	59	9	21	54	65	43	95	99	31	43	39	214	235	335	409	402	342
miR-7150	2557	939	480	5414	542	3093	4609	527	4767	919	195	334	996	386	332	499	629	806	1160	1069	1105
miR-7151-3p	28	126	216	2	101	21	13	48	196	76	68	81	15	23	13	5	10	14	13	14	19
miR-7151-5p	12	97	270	0	30	10	1	41	61	46	41	67	18	12	10	2	2	4	6	3	10
miR-7152-3p	21	106	209	9	60	8	9	40	92	85	33	70	67	58	86	0	5	0	4	4	7
miR-7152-5p	20	126	257	0	64	10	1	20	43	42	45	60	15	1	52	2	1	3	1	0	3
miR-7153-3p	7	92	191	1	48	2	4	7	21	9	56	55	5	6	32	2	0	0	0	0	4
miR-7153-5p	24	167	282	4	39	35	1	16	44	33	55	61	11	9	15	2	1	2	0	0	0
miR-7154-3p	12	147	261	22	29	20	15	44	81	32	50	126	10	34	40	2	9	11	7	9	5
miR-7154-5p	19	126	309	0	56	28	1	57	69	78	37	64	2	7	15	0	1	4	0	0	0
miR-7155-5p	10	89	234	2	35	12	3	30	82	47	58	75	5	19	18	4	4	4	3	3	1
miR-7156-3p	40	184	397	6	177	74	9	103	300	164	62	76	58	37	44	6	3	5	4	1	3
miR-7156-5p	19	142	265	1	82	40	6	2	62	64	44	84	2	11	38	2	7	3	3	2	4
miR-7157-3p	24	182	240	3	57	38	0	50	120	80	32	47	6	29	29	3	2	9	3	0	0
miR-7157-5p	20	170	235	0	96	35	3	66	92	109	49	60	25	14	45	3	2	4	2	4	0
miR-7158-3p	6	96	214	1	37	11	4	9	19	30	13	56	6	3	22	4	11	11	9	7	8
miR-7159-3p	0	93	269	0	42	0	0	4	1	2	33	90	1	0	12	1	0	2	1	0	0
miR-7159-5p	0	123	267	2	52	11	1	0	55	48	28	86	11	6	56	1	3	3	0	0	0
miR-7160-3p	26	147	211	2	79	14	1	18	105	47	95	58	24	24	67	2	1	4	1	3	2
miR-7160-5p	48	231	279	9	236	66	10	65	361	246	64	76	50	90	89	3	3	3	6	7	0
miR-7161-3p	9	86	219	1	66	21	0	15	38	13	13	67	2	0	15	3	0	3	0	0	1
miR-7161-5p	9	142	291	0	37	15	1	43	58	40	18	67	1	0	9	2	0	11	0	0	0
miR-7162-3p	17	107	304	2	55	9	11	26	49	18	51	64	14	46	92	4	2	11	7	4	8
miR-7162-5p	47	293	317	2	241	111	9	131	458	314	51	60	45	29	46	0	4	5	1	1	0
miR-7-2-3p	7	76	188	4	23	4	9	30	22	27	23	52	24	15	60	53	72	67	78	74	92
miR-744-3p	36	99	241	0	84	27	2	30	84	81	39	49	1	6	27	50	55	73	96	71	77
miR-744-5p	47	89	202	7	65	32	73	36	80	20	44	88	8	26	30	1639	1353	2008	2619	2372	2165
miR-7515	28	133	216	40	51	18	19	13	29	15	51	91	26	4	5	9	13	12	11	10	12
miR-758-3p	22	136	266	15	43	27	1	27	38	36	30	59	47	2	12	61	70	90	107	103	102
miR-758-5p	18	160	236	1	78	43	5	27	113	53	35	82	1	5	25	2	5	5	8	3	3
miR-759	6	98	299	0	40	4	0	6	24	25	45	73	1	7	48	2	1	1	0	0	0
miR-7-5p	62	156	301	130	43	36	26	12	87	53	41	74	22	33	55	10312	10036	15023	18815	20189	17068
miR-760	149	357	464	56	296	128	69	151	750	487	128	132	84	92	106	225	204	317	399	347	312
miR-761	22	208	217	4	124	72	2	131	226	176	26	76	22	33	67	8	5	9	9	13	4
miR-764	2280	1431	2090	846	2217	393	1485	5415	2687	3443	6572	2372	5690	9226	5346	100	146	157	353	261	321
miR-765	480	357	231	302	475	171	165	273	1244	636	166	112	99	173	92	36	82	79	120	112	110
miR-766-3p	450	1246	948	32	1315	540	66	623	3403	1595	227	115	240	214	172	161	151	221	273	260	264
miR-766-5p	10	125	203	8	47	24	6	63	60	42	43	96	1	10	2	11	16	15	21	16	11
miR-767-3p	14	76	181	4	24	7	12	44	33	54	76	70	37	74	64	4	4	6	9	5	7
miR-767-5p	11	121	111	8	38	5	0	30	30	42	70	62	50	17	46	37	37	57	67	62	43
miR-769-3p	44	103	242	3	49	28	2	26	54	31	30	56	25	10	55	222	198	348	429	385	331
miR-769-5p	26	146	245	167	68	60	8	48	84	42	59	99	24	34	58	928	876	1334	1612	1614	1426
miR-7702	6	80	229	0	56	6	2	6	47	29	31	51	8	8	55	1	0	4	1	0	1
miR-7703	54	194	340	0	190	63	6	72	237	120	61	87	40	86	157	1	3	2	5	3	4
miR-7705	7	158	406	1	56	12	3	9	34	16	48	71	8	12	126	5	4	10	5	6	6
miR-770-5p	26	111	285	20	53	12	9	10	55	60	75	78	47	22	83	264	241	365	449	410	395
miR-7706	24	80	164	0	144	7	5	40	38	22	70	67	19	17	55	4	4	6	9	4	3
miR-7843-3p	14	103	200	0	68	27	5	8	61	40	50	60	9	12	25	0	0	2	2	1	0
miR-7843-5p	21	124	330	9	84	16	17	55	198	103	56	69	48	40	87	2	2	6	7	5	8
miR-7844-5p	14	81	228	0	31	12	0	23	61	31	31	60	9	4	14	11	11	16	14	18	19
miR-7845-5p	464	321	510	318	447	237	244	673	997	593	341	318	700	944	795	51	75	119	96	118	115
[truncated: 105 more rows]

## Sheet: DiffExpr miRs
Probe	AveExpr	Fold Change L.vs.E	adjP Late.vs.Early
miR-451a	13.94	-19.74	0.000191977
miR-548d-5p	11.68	-18.58	3.35265e-10
miR-1255b-2-3p	13.09	-17.39	1.12698e-07
miR-8078	11.26	-17.31	2.39945e-14
miR-93-5p	10.13	-16.7	3.95248e-05
miR-3674	10.77	-16.45	5.6401e-09
miR-649	9.75	-16.09	3.35265e-10
miR-1299	10.99	-14.42	3.94469e-09
miR-1273a	11.04	-13.97	4.72142e-08
miR-1273h-5p	15.7	-12.89	2.27344e-07
miR-1254	12.17	-12.75	9.32582e-09
miR-1273c	11.42	-12.34	6.86028e-10
miR-486-5p	9.4	-11.96	0.000144426
miR-3934-5p	8.95	-11.86	1.19789e-08
miR-4306	9.83	-11.67	5.87622e-07
miR-3135a	11.01	-11.6	1.03955e-08
miR-5585-3p	14.49	-11.47	3.19809e-07
miR-1256	8.14	-11.18	3.35265e-10
miR-1285-5p	14.18	-11.02	5.72651e-07
miR-548b-5p	9.05	-10.78	1.26661e-08
miR-1290	13.67	-10.67	0.000251128
miR-6870-5p	14.6	-10.47	0.000299859
miR-1273d	15.41	-10.06	3.82358e-06
miR-4539	10.27	-9.86	1.98558e-10
miR-6500-3p	8.53	-9.57	2.5466e-09
miR-7111-5p	15.29	-9.42	0.000687708
miR-1303	9.96	-9.09	2.94932e-07
miR-548w	9.62	-8.85	3.2581e-07
miR-1273e	13.36	-8.77	4.97759e-06
miR-4421	8.47	-8.25	9.32582e-09
miR-4461	10.52	-8.1	7.37541e-08
miR-1244	8.17	-8	3.13044e-08
miR-6848-5p	8.12	-7.51	3.16861e-09
miR-1322	9.14	-7.42	1.03955e-08
miR-4496	9.09	-7.37	5.78344e-07
miR-1913	10.17	-7.33	1.30716e-06
miR-6859-3p	6.55	-7.18	1.14239e-10
miR-6723-5p	8.23	-7.11	2.78264e-07
miR-320d	11.79	-7.01	0.0038
miR-6882-3p	8.12	-6.94	1.9191e-08
miR-1273g-5p	10.38	-6.86	9.07925e-06
miR-7851-3p	9.02	-6.78	2.78264e-07
miR-1914-5p	10.26	-6.75	3.82358e-06
miR-3689a-3p	8.68	-6.75	8.98846e-06
miR-1304-3p	9.95	-6.73	1.06077e-05
miR-1289	7.79	-6.67	3.00695e-07
miR-4512	9.06	-6.63	3.23091e-07
miR-106b-5p	8.7	-6.61	0.0016
miR-3690	7.68	-6.58	1.3385e-09
miR-574-3p	11.56	-6.41	6.36795e-05
miR-4534	12.43	-6.37	0.000344533
miR-4452	6.52	-6.35	0.0017
miR-566	10.76	-6.18	3.82358e-06
miR-1269b	8.47	-6.12	1.00853e-06
miR-6859-5p	7.65	-6.09	3.03173e-08
miR-4502	8.53	-5.89	9.07925e-06
miR-5684	8.73	-5.84	4.24711e-05
miR-7107-5p	12.27	-5.82	0.0026
miR-22-3p	13.86	-5.71	0.0189
miR-1324	7.39	-5.54	2.56504e-06
miR-4732-3p	8.11	-5.47	1.69409e-06
miR-1271-5p	7.29	-5.39	2.56236e-06
miR-6895-5p	8.39	-5.38	3.76991e-06
miR-4507	10.75	-5.35	1.49699e-05
miR-8071	9.53	-5.33	2.80708e-05
miR-1225-3p	11.66	-5.19	0.000149236
miR-548e-5p	8.89	-4.98	3.2945e-05
miR-6086	9.8	-4.96	0.000272812
miR-3652	8.47	-4.96	0.0015
miR-297	7.49	-4.79	1.31201e-05
miR-548ax	7.47	-4.74	4.71144e-05
miR-6124	13.53	-4.71	0.0043
miR-4440	7.65	-4.7	9.07925e-06
miR-6133	8.34	-4.69	0.000392502
miR-6877-3p	9.83	-4.6	5.67507e-05
miR-6817-5p	5.96	-4.58	9.90844e-06
miR-6833-5p	7.64	-4.57	0.000245077
miR-4429	11.39	-4.51	0.0223
miR-6827-5p	7.4	-4.5	1.69409e-06
miR-548az-5p	7.97	-4.44	2.44379e-05
miR-320e	10.71	-4.44	0.0153
miR-8060	6.09	-4.42	1.30132e-05
miR-5698	7.42	-4.4	1.2714e-05
miR-6775-5p	10.84	-4.36	0.0026
miR-3687	10.29	-4.34	0.000122643
miR-1275	10.94	-4.31	0.0014
miR-6752-5p	14.04	-4.29	0.0413
miR-5088-5p	6.9	-4.28	5.80091e-07
miR-146b-3p	7.14	-4.25	1.37485e-05
miR-6865-5p	6.99	-4.25	0.000224916
miR-5087	5.9	-4.23	0.000260622
miR-5586-3p	5.9	-4.19	0.0101
miR-4685-5p	6.89	-4.18	9.85654e-05
miR-5196-5p	11.29	-4.17	0.0076
miR-8077	5.29	-4.16	0.0048
miR-16-5p	8.46	-4.16	0.0076
miR-6840-3p	6.89	-4.15	3.8468e-06
miR-1587	8.9	-4.09	0.000149236
miR-466	6.36	-4.08	0.0106
miR-4656	8.72	-4.07	0.00034853
miR-4728-3p	9.83	-4.07	0.0014
miR-6893-3p	8.53	-4.06	0.000289484
miR-17-5p	7.32	-4.03	0.0236
miR-185-5p	8.15	-4.02	0.01
miR-4722-5p	7.55	-4.01	5.65125e-05
miR-1229-3p	8.51	-4	0.000337567
miR-1229-5p	7.53	-3.97	3.5362e-06
miR-4758-5p	9.18	-3.97	0.000149236
miR-6894-5p	8.37	-3.96	0.000228592
miR-574-5p	14.74	-3.91	0.0175
miR-92a-3p	9.63	-3.9	0.0392
miR-548ay-5p	9.67	-3.89	0.0026
miR-616-3p	8.11	-3.85	0.000149236
miR-3609	5.84	-3.84	0.000166817
miR-1228-3p	9.72	-3.83	0.0032
miR-3064-5p	6.51	-3.82	0.0085
miR-3675-3p	6.55	-3.79	0.000354841
miR-103a-3p	7.1	-3.78	0.000886156
miR-6722-3p	9.4	-3.75	0.001
miR-766-3p	9.51	-3.74	0.002
miR-937-5p	9.26	-3.73	0.000274346
miR-3127-3p	8.94	-3.69	0.0016
miR-4453	5.82	-3.65	4.97759e-06
miR-5589-5p	7.61	-3.61	9.03978e-05
miR-4459	12.35	-3.57	0.0073
miR-4498	7.6	-3.56	0.000465284
miR-1976	8.71	-3.56	0.0011
miR-3619-3p	7.44	-3.54	0.000101374
miR-3187-5p	7.71	-3.49	0.000179358
miR-191-5p	6.99	-3.49	0.0012
miR-493-3p	6.59	-3.48	7.83495e-05
miR-3679-3p	5.26	-3.46	0.0075
miR-320c	11.54	-3.45	0.0464
miR-365a-5p	6.14	-3.43	0.000121263
miR-3663-5p	8.67	-3.37	0.000922694
miR-489-3p	6.22	-3.34	2.78954e-05
miR-4722-3p	8.62	-3.34	0.000517613
miR-6846-5p	7.03	-3.33	5.50418e-05
miR-6741-5p	11.69	-3.31	0.016
miR-4687-3p	7.49	-3.26	0.000149236
miR-5689	6.44	-3.22	0.0019
miR-6787-3p	7.4	-3.21	0.000497017
miR-7162-5p	7.06	-3.2	0.000119846
miR-6856-5p	6.6	-3.17	0.000202943
miR-3675-5p	5.77	-3.17	0.0046
miR-921	6.34	-3.17	0.0253
miR-378h	6.13	-3.14	0.000177218
miR-7111-3p	7.31	-3.14	0.000497017
miR-4691-5p	6.89	-3.1	5.50418e-05
miR-6830-5p	6.15	-3.09	0.00019096
miR-107	6.76	-3.08	0.0047
miR-6807-3p	7.69	-3.06	0.0014
miR-6799-5p	10.79	-3.06	0.0187
miR-6734-3p	7.1	-3.05	0.000191977
miR-6511b-3p	9.34	-3.05	0.0071
miR-545-3p	6.11	-3.04	0.000249512
miR-941	6.49	-3.02	1.44148e-05
miR-4734	10.46	-3.01	0.0076
miR-1301-3p	5.38	-2.98	0.0094
miR-3929	6.78	-2.97	0.000337567
miR-8065	5.85	-2.96	0.0397
miR-661	6.88	-2.95	0.000210483
miR-4701-3p	6.61	-2.95	0.0017
miR-664b-5p	6.12	-2.95	0.0034
miR-3926	6.77	-2.94	0.000701517
miR-3689b-3p	6.42	-2.94	0.0299
miR-329-5p	6.73	-2.93	2.44379e-05
miR-3689f	5.94	-2.93	0.000497017
miR-6761-3p	7.23	-2.93	0.00068084
miR-544a	5.21	-2.93	0.0287
miR-8089	7.88	-2.91	0.0017
miR-576-3p	6.85	-2.87	0.0012
miR-6880-5p	8.66	-2.84	0.0094
miR-346	7.32	-2.82	0.00068084
miR-4695-5p	9.05	-2.82	0.0054
miR-3607-5p	5.84	-2.8	0.000757563
miR-6797-5p	7.96	-2.79	0.0075
miR-6516-5p	5.38	-2.79	0.0112
miR-3916	5.81	-2.77	0.0013
miR-6127	9.07	-2.77	0.016
miR-3679-5p	5.89	-2.76	0.0017
miR-4769-5p	7.18	-2.75	0.0092
miR-487b-3p	5.29	-2.74	0.0081
miR-637	5.83	-2.73	0.0063
miR-5010-5p	7.81	-2.73	0.042
miR-708-5p	6.84	-2.71	0.0023
miR-2278	6.46	-2.7	0.000259248
miR-517a-3p	6.24	-2.7	0.000796443
miR-6779-5p	7.39	-2.7	0.0024
miR-8063	5.96	-2.69	0.0012
miR-4446-3p	7.51	-2.68	0.0016
miR-4649-5p	6.65	-2.66	0.0014
miR-6796-5p	7.21	-2.65	0.004
miR-877-3p	8.86	-2.65	0.0092
miR-6771-5p	8.74	-2.62	0.0146
miR-324-3p	8.85	-2.62	0.0394
miR-15b-5p	6.47	-2.6	0.0074
miR-4690-3p	8.25	-2.6	0.0132
miR-6873-3p	7.83	-2.59	0.0166
miR-765	8.4	-2.57	0.0332
miR-6735-5p	7.11	-2.56	0.0015
miR-3147	7.86	-2.55	0.0021
miR-6808-5p	7.41	-2.55	0.0022
miR-1267	6.07	-2.55	0.008
miR-8082	5.85	-2.54	0.0085
miR-1227-3p	8.65	-2.54	0.0155
miR-1183	6.23	-2.53	0.000497017
miR-521	5.96	-2.53	0.006
miR-4280	5.54	-2.52	0.0067
miR-8053	5.64	-2.52	0.0075
miR-4463	11.11	-2.52	0.0299
miR-4728-5p	9.09	-2.51	0.038
miR-6890-3p	7.3	-2.5	0.0015
miR-5194	5.78	-2.49	0.0075
miR-2467-3p	7.72	-2.48	0.0069
miR-3654	6.65	-2.47	0.003
miR-6079	5.65	-2.47	0.0087
miR-8069	9.75	-2.47	0.0353
miR-6837-3p	5.84	-2.46	0.0038
miR-378f	7.28	-2.46	0.0135
miR-6793-5p	6.5	-2.45	0.000357197
miR-1269a	6.04	-2.44	0.0038
miR-1238-5p	6.58	-2.43	0.000676534
miR-6747-3p	7.57	-2.43	0.0053
miR-6886-3p	8.2	-2.43	0.0129
miR-598-3p	5.32	-2.43	0.0463
miR-4538	6.74	-2.42	0.0038
miR-548v	5.55	-2.4	0.0094
miR-3617-3p	5.91	-2.4	0.0179
miR-664a-5p	5.87	-2.39	0.0112
miR-6506-5p	5.57	-2.39	0.0429
miR-6806-5p	6.75	-2.37	0.0055
miR-3655	5.82	-2.37	0.0147
miR-744-3p	5.46	-2.36	0.0127
miR-3662	5.97	-2.35	0.0066
miR-6773-3p	5.95	-2.34	0.0012
miR-6754-5p	7.19	-2.34	0.0045
miR-6847-3p	6.11	-2.34	0.0095
miR-3137	5.98	-2.34	0.0098
miR-4518	5.8	-2.32	0.0286
miR-6876-3p	5.58	-2.32	0.0329
miR-6784-5p	8.28	-2.31	0.0084
miR-6801-3p	7.88	-2.31	0.0183
miR-199b-5p	5.19	-2.3	0.0428
miR-7154-5p	5.46	-2.29	0.0198
miR-4750-5p	6.43	-2.28	0.0013
miR-296-3p	6.75	-2.28	0.006
miR-378j	5.9	-2.28	0.0063
miR-6847-5p	5.76	-2.28	0.0226
miR-6791-5p	8.67	-2.27	0.033
miR-1204	5.6	-2.26	0.0189
miR-487a-5p	5.76	-2.26	0.0423
miR-6759-3p	6.22	-2.25	0.0059
miR-6751-5p	6.65	-2.25	0.0091
miR-378g	7.92	-2.25	0.026
miR-18a-3p	5.92	-2.24	0.0023
miR-6716-5p	6.67	-2.24	0.0074
miR-4788	6.26	-2.23	0.003
miR-1304-5p	7.32	-2.23	0.0202
miR-378e	7.01	-2.22	0.0299
miR-5197-5p	5.7	-2.22	0.0352
miR-939-5p	7.58	-2.22	0.0355
miR-656-5p	5.81	-2.21	0.0071
miR-6764-5p	6.24	-2.2	0.0129
miR-6841-3p	6.44	-2.17	0.0059
miR-761	6.47	-2.17	0.0082
miR-504-3p	8.07	-2.17	0.0221
miR-6811-3p	7.65	-2.17	0.0221
miR-622	5.79	-2.17	0.0247
miR-532-3p	7.34	-2.15	0.0095
miR-8070	5.61	-2.15	0.0163
miR-4265	7.35	-2.14	0.0096
miR-6748-5p	5.87	-2.12	0.0025
miR-3680-3p	5.51	-2.12	0.0171
miR-3908	5.25	-2.12	0.0372
miR-1910-3p	7.18	-2.11	0.0094
miR-544b	5.52	-2.11	0.0355
miR-1910-5p	8.46	-2.1	0.031
miR-1270	6	-2.09	0.0267
miR-6801-5p	6.64	-2.08	0.0202
miR-5004-3p	5.6	-2.08	0.0267
miR-517-5p	6.49	-2.05	0.0065
miR-3154	6.98	-2.04	0.0319
miR-8074	5.46	-2.03	0.0267
miR-2909	5.76	-2.03	0.0267
miR-4252	7.91	-2.03	0.0308
miR-6834-5p	6.25	-2.02	0.0059
miR-6753-3p	6.43	-2.02	0.0098
miR-6078	6.39	-2	0.0067
miR-664b-3p	6.18	-2	0.0259
miR-760	7.76	-2	0.0267
miR-6822-3p	5.56	-1.99	0.0167
miR-1224-5p	7.98	-1.99	0.023
miR-4695-3p	6.22	-1.99	0.0299
miR-7157-3p	5.71	-1.98	0.0121
miR-18a-5p	6.06	-1.98	0.0232
miR-6728-3p	7.6	-1.98	0.0339
miR-1915-5p	6.8	-1.97	0.0164
miR-6500-5p	6.13	-1.95	0.0183
miR-4327	6.96	-1.91	0.0076
miR-3138	5.7	-1.91	0.0346
miR-5002-3p	6.36	-1.89	0.0058
miR-6874-5p	5.71	-1.89	0.0253
miR-5572	6.88	-1.88	0.016
miR-597-3p	5.98	-1.88	0.0376
miR-6893-5p	6.7	-1.87	0.0267
miR-634	5.85	-1.86	0.0114
miR-6738-3p	6.22	-1.84	0.0121
miR-664a-3p	5.52	-1.84	0.0352
miR-7156-3p	6.71	-1.83	0.0214
miR-198	6.68	-1.83	0.0374
miR-8057	5.99	-1.82	0.0299
miR-6849-5p	6.07	-1.81	0.0134
miR-16-1-3p	6.14	-1.81	0.0211
miR-575	6.61	-1.8	0.0213
miR-6810-5p	6.24	-1.77	0.0165
miR-3198	6.61	-1.75	0.0299
miR-608	6.6	-1.73	0.0442
miR-5090	5.99	-1.7	0.02
miR-4786-3p	6.54	-1.7	0.0375
miR-3159	5.73	-1.69	0.0402
miR-6506-3p	5.64	-1.67	0.0467
miR-5009-5p	6.08	-1.66	0.048
miR-4444	6.45	-1.65	0.0343
miR-3132	6.65	-1.62	0.022
miR-6811-5p	6.19	1.62	0.0482
miR-1180-5p	5.87	1.68	0.0267
miR-2114-5p	6.2	1.72	0.0482
miR-506-3p	5.81	1.73	0.0447
miR-6867-3p	6.05	1.74	0.0424
miR-150-5p	5.9	1.76	0.0267
miR-1301-5p	6.01	1.76	0.0336
miR-19b-1-5p	5.74	1.79	0.0189
miR-376c-3p	6.68	1.79	0.0332
miR-192-3p	5.65	1.79	0.0339
miR-4476	5.83	1.82	0.0402
miR-342-3p	6.58	1.84	0.0387
miR-6851-3p	6.85	1.86	0.0125
miR-6731-3p	7.09	1.86	0.022
miR-511-5p	6.31	1.86	0.0305
miR-3155a	6.75	1.86	0.0326
miR-141-5p	6.02	1.87	0.015
miR-1237-3p	7.51	1.88	0.0368
miR-2681-5p	5.68	1.89	0.0181
miR-6720-3p	5.95	1.89	0.0226
miR-335-5p	6.01	1.91	0.0078
miR-376a-2-5p	6.23	1.91	0.0096
miR-6872-5p	5.77	1.91	0.0201
miR-1539	7.32	1.91	0.0361
miR-27a-3p	7.41	1.92	0.0332
miR-4652-3p	6.65	1.93	0.0162
miR-449b-5p	5.61	1.93	0.0262
miR-4732-5p	6.27	1.95	0.0074
miR-299-3p	6.38	1.95	0.0397
miR-6736-3p	7.54	1.95	0.048
miR-126-5p	5.77	1.96	0.025
miR-4731-5p	6.02	1.96	0.0353
miR-6887-3p	7.26	1.98	0.0258
miR-4760-3p	5.59	1.98	0.0303
miR-767-5p	5.33	1.99	0.0345
miR-5582-3p	6.37	1.99	0.0381
miR-30a-3p	6.2	2	0.009
miR-4699-3p	6.35	2	0.0221
miR-623	6.7	2	0.0447
miR-891a-5p	6.18	2.03	0.0116
miR-4297	6.45	2.03	0.0242
miR-625-5p	7.15	2.04	0.0198
miR-222-5p	6.04	2.05	0.007
miR-1292-5p	5.27	2.05	0.0141
miR-4294	6.63	2.06	0.0044
miR-7854-3p	5.53	2.06	0.009
miR-6846-3p	6.91	2.07	0.017
miR-22-5p	7.09	2.07	0.0343
miR-548ao-3p	5.47	2.08	0.0194
miR-8079	6.04	2.09	0.003
miR-214-5p	5.49	2.09	0.0084
miR-377-3p	6.79	2.09	0.0171
miR-208a-3p	6	2.1	0.0242
miR-337-5p	5.78	2.1	0.0346
miR-4800-5p	7.98	2.11	0.0352
miR-605-5p	6.02	2.12	0.013
miR-5192	6.22	2.13	0.0016
miR-2276-5p	6.97	2.13	0.0067
miR-4684-3p	6.62	2.14	0.0011
miR-6745	6.31	2.14	0.0015
miR-6842-3p	6	2.14	0.0075
miR-381-3p	6.48	2.14	0.0085
miR-4436a	7.73	2.14	0.0294
miR-3939	6.41	2.15	0.0039
miR-1911-5p	5.77	2.15	0.0189
miR-6072	5.56	2.15	0.0346
miR-505-3p	6.59	2.16	0.0157
miR-4261	5.97	2.17	0.0032
miR-7978	6.72	2.18	0.0198
miR-365b-5p	7.68	2.18	0.0231
miR-9-3p	5.88	2.19	0.0175
miR-6720-5p	6.87	2.2	0.0167
miR-4277	6.2	2.22	0.006
miR-374b-5p	6.25	2.22	0.0063
miR-299-5p	6.74	2.23	0.006
miR-106a-3p	5.9	2.23	0.0135
miR-4329	6.58	2.24	0.0047
miR-6510-3p	7.01	2.25	0.0032
miR-6800-5p	8.14	2.25	0.0261
miR-548ae	8.25	2.25	0.0267
miR-6827-3p	8.33	2.25	0.0345
miR-3144-3p	5.95	2.26	0.0085
miR-548ar-3p	5.5	2.26	0.0129
miR-4305	5.68	2.26	0.0171
miR-23b-3p	7.15	2.26	0.0339
miR-4299	6.55	2.27	0.002
miR-143-3p	6.1	2.27	0.0023
miR-424-5p	5.29	2.27	0.0307
miR-34b-5p	6.14	2.28	0.000405819
miR-3613-3p	7.35	2.29	0.0075
miR-2276-3p	6.97	2.3	0.0121
miR-6794-3p	8.48	2.3	0.0332
miR-181a-2-3p	6.99	2.31	0.0401
miR-612	8.04	2.32	0.0224
miR-4668-5p	6.36	2.33	0.0021
miR-125b-2-3p	5.96	2.34	0.000843928
miR-4668-3p	6.35	2.34	0.0016
miR-6771-3p	7.99	2.34	0.0179
miR-4781-5p	5.59	2.34	0.0213
miR-133a-3p	6.96	2.36	0.0017
miR-1207-3p	6.12	2.37	0.000177318
miR-4293	5.99	2.37	0.0024
miR-548b-3p	5.74	2.38	0.0021
miR-4780	6.33	2.39	0.000259248
miR-146a-3p	7.57	2.39	0.0032
miR-6744-3p	8	2.4	0.0149
miR-567	5.9	2.4	0.0198
miR-4296	6.88	2.42	0.0026
miR-196b-3p	8.23	2.44	0.0255
miR-4263	5.35	2.44	0.0318
miR-876-3p	6.18	2.45	0.0095
miR-33a-3p	6.39	2.46	0.0024
miR-876-5p	5.5	2.46	0.0028
miR-195-3p	6.51	2.47	0.000886156
miR-767-3p	5.66	2.47	0.0017
miR-4713-5p	6.98	2.47	0.0153
miR-30d-5p	8.81	2.47	0.0321
miR-4699-5p	6.28	2.48	3.25976e-05
miR-4290	7.54	2.5	0.0054
let-7f-1-3p	5.45	2.5	0.0075
miR-3917	9.2	2.5	0.0267
miR-4790-5p	7.44	2.51	0.008
miR-556-5p	6.87	2.53	0.0023
miR-4684-5p	6.21	2.56	0.0017
miR-891a-3p	6.3	2.6	0.0013
miR-4726-3p	9.04	2.6	0.0319
miR-376c-5p	6.42	2.61	0.000207386
miR-520c-3p	5.36	2.61	0.0073
miR-563	6.19	2.63	0.000259248
miR-186-3p	7.56	2.63	0.0026
miR-375	5.53	2.64	0.0013
miR-6816-3p	7.81	2.64	0.0038
let-7a-3p	5.23	2.64	0.0407
miR-4276	6.09	2.65	0.0038
miR-193b-3p	7.37	2.66	0.0041
miR-23a-3p	7.43	2.66	0.016
miR-6767-3p	8.15	2.67	0.0153
miR-326	10.33	2.67	0.0297
miR-4753-3p	7.09	2.68	0.000906302
miR-10a-3p	5.56	2.68	0.0011
miR-6501-5p	7.77	2.68	0.0014
miR-30e-5p	8.63	2.68	0.0146
miR-3616-5p	8.72	2.69	0.0344
miR-23c	7.79	2.7	0.0109
miR-1225-5p	10.27	2.7	0.0262
let-7g-3p	7.88	2.71	0.0059
miR-4664-3p	8.66	2.71	0.0213
miR-3155b	8.75	2.72	0.0093
miR-376b-5p	5.59	2.74	0.0036
miR-500b-5p	6.2	2.75	0.000272812
miR-6748-3p	7.21	2.76	0.000694765
miR-4330	6.32	2.77	0.000224405
miR-6715b-3p	8.58	2.79	0.0121
miR-5196-3p	8.37	2.81	0.006
miR-186-5p	8.81	2.81	0.0097
miR-4793-5p	9.12	2.82	0.0345
miR-4251	6.11	2.83	3.25976e-05
miR-4790-3p	8.04	2.83	0.0031
miR-4753-5p	8.08	2.84	0.0031
miR-4652-5p	6.8	2.85	0.000740901
miR-548s	6.47	2.87	0.000354841
miR-6761-5p	8.03	2.87	0.0049
miR-6852-5p	8.11	2.87	0.0053
miR-374b-3p	8.38	2.87	0.0094
miR-4798-5p	7.1	2.89	0.000327645
miR-4798-3p	6.98	2.89	0.000381767
miR-3157-3p	8.13	2.9	0.003
miR-4655-3p	10.04	2.9	0.0194
miR-129-1-3p	6.27	2.91	0.000196571
miR-3689d	8.57	2.91	0.0076
miR-6825-3p	10.86	2.92	0.041
miR-146b-5p	7.95	2.93	0.0026
miR-3943	10.34	2.93	0.033
miR-6802-5p	10.56	2.93	0.0476
miR-4481	8.71	2.94	0.0138
miR-658	11.66	2.94	0.0183
miR-498	5.98	2.96	0.00023052
miR-374c-5p	8.51	3.01	0.0075
miR-3124-3p	8.6	3.01	0.0098
miR-30a-5p	8.52	3.02	0.0063
miR-34c-5p	8.57	3.02	0.0072
miR-5694	10.95	3.02	0.031
miR-6741-3p	10.68	3.02	0.0356
miR-139-5p	7.6	3.04	0.0046
miR-3140-3p	9.07	3.04	0.0078
miR-548ak	9.26	3.05	0.0094
miR-99a-5p	7.61	3.08	0.006
miR-4319	7.12	3.09	0.000328407
miR-935	7.52	3.09	0.000757563
miR-141-3p	7.61	3.09	0.0023
miR-21-5p	7.93	3.09	0.0063
miR-200a-5p	6.76	3.1	0.000191977
miR-143-5p	8.95	3.12	0.006
miR-372-3p	8.3	3.13	0.004
miR-5582-5p	7.08	3.14	0.000327645
miR-133a-5p	7.76	3.14	0.000789539
miR-6080	7.28	3.14	0.008
miR-500b-3p	8.04	3.15	0.0012
miR-3152-3p	7.97	3.15	0.0032
miR-3912-5p	9.88	3.15	0.0121
miR-30e-3p	8.31	3.19	0.0053
miR-561-5p	9.74	3.19	0.0211
miR-1247-3p	12.21	3.22	0.0262
miR-3667-3p	7.68	3.23	0.0026
miR-6864-3p	7.33	3.24	0.000100905
miR-4745-3p	9.06	3.25	0.0026
miR-4654	8.54	3.27	0.0013
miR-187-3p	9.96	3.28	0.0075
miR-26a-2-3p	5.54	3.29	0.000191977
miR-19a-5p	6.42	3.31	4.20365e-05
miR-187-5p	9.25	3.31	0.0054
miR-4676-3p	8.87	3.32	0.0037
miR-4433b-5p	10.81	3.32	0.0101
miR-2116-5p	9.11	3.35	0.0044
miR-6742-5p	10.72	3.35	0.0094
miR-6852-3p	11.57	3.35	0.0352
miR-4795-5p	8.15	3.37	0.0014
miR-2115-5p	9.42	3.37	0.0046
miR-181c-5p	9.09	3.37	0.005
miR-6716-3p	9.63	3.37	0.0069
miR-3912-3p	10.26	3.38	0.0094
miR-1307-3p	13.14	3.39	0.0226
miR-4784	9.88	3.41	0.0131
miR-221-3p	8.8	3.41	0.0318
miR-5587-3p	10.27	3.43	0.0094
miR-1282	7.1	3.45	0.000251128
miR-3613-5p	8.44	3.46	0.0012
miR-212-3p	9.87	3.51	0.0046
miR-937-3p	10.45	3.51	0.0075
miR-4309	10.21	3.52	0.0066
miR-3667-5p	8.03	3.53	0.0015
miR-4279	10.63	3.54	0.0087
miR-556-3p	7.2	3.56	1.3663e-05
miR-4324	6.74	3.57	4.23092e-06
miR-764	12.19	3.58	0.0167
miR-3152-5p	7.88	3.59	0.000384495
miR-1296-3p	7.99	3.62	0.000893194
miR-3140-5p	9.54	3.63	0.0026
miR-4426	7.04	3.65	0.000209436
miR-4795-3p	9.11	3.65	0.0036
miR-605-3p	7.32	3.67	0.00019096
miR-502-5p	7.92	3.68	0.000179358
miR-34b-3p	10.77	3.69	0.0105
miR-4257	9.45	3.7	0.0031
miR-4700-5p	7.9	3.71	0.000392502
miR-670-3p	9.12	3.73	0.0023
miR-217	8.65	3.76	0.003
miR-541-3p	11.37	3.76	0.013
miR-561-3p	10.91	3.78	0.0159
miR-6870-3p	16.72	3.8	0.0265
miR-335-3p	7.05	3.86	1.25392e-05
miR-6768-5p	8.51	3.86	0.000131294
miR-6809-5p	10.84	3.89	0.0066
miR-2115-3p	9.33	4.02	0.001
miR-640	10.34	4.09	0.0037
miR-4713-3p	9.15	4.15	0.0047
miR-146a-5p	8.13	4.37	0.0019
miR-4681	6.95	4.78	2.79808e-05
miR-145-5p	7.5	5.01	2.75242e-06
miR-3937	11.05	5.29	0.0032
miR-204-5p	9.5	5.58	0.000515226
miR-1298-5p	8.39	5.89	0.000179358

## Sheet: GO analysis
Subcategory	Enrichment	P-value	P-adjusted	miRNAs/precursors
positive regulation of MAPK cascade GO0043410	over-represented	4.55e-7	0.0064325	hsa-miR-451a; hsa-miR-93-5p; hsa-miR-3674; hsa-miR-1273h-5p; hsa-miR-486-5p; hsa-miR-4306; hsa-miR-6870-5p; hsa-miR-4539; hsa-miR-7111-5p; hsa-miR-1303; hsa-miR-4421; hsa-miR-1913; hsa-miR-320d; hsa-miR-3689a-3p; hsa-miR-1304-3p; hsa-miR-106b-5p; hsa-miR-4534; hsa-miR-6859-5p; hsa-miR-5684; hsa-miR-22-3p; hsa-miR-4732-3p; hsa-miR-1271-5p; hsa-miR-6895-5p; hsa-miR-8071; hsa-miR-1225-3p; hsa-miR-54…
cellular response to insulin-like growth factor stimulus GO1990314	over-represented	1.05e-5	0.0472509	hsa-miR-93-5p; hsa-miR-1285-5p; hsa-miR-1304-3p; hsa-miR-1289; hsa-miR-106b-5p; hsa-miR-4534; hsa-miR-7107-5p; hsa-miR-6086; hsa-miR-3652; hsa-miR-5698; hsa-miR-6840-3p; hsa-miR-17-5p; hsa-miR-92a-3p; hsa-miR-5589-5p; hsa-miR-1976; hsa-miR-365a-5p; hsa-miR-4722-3p; hsa-miR-6741-5p; hsa-miR-6787-3p; hsa-miR-7111-3p; hsa-miR-4695-5p; hsa-miR-6516-5p; hsa-miR-877-3p; hsa-miR-8082; hsa-miR-6890-3p; h…
mitochondria-nucleus signaling pathway GO0031930	over-represented	1.07e-5	0.0472509	hsa-miR-93-5p; hsa-miR-1304-3p; hsa-miR-1289; hsa-miR-106b-5p; hsa-miR-4534; hsa-miR-7107-5p; hsa-miR-6086; hsa-miR-3652; hsa-miR-5698; hsa-miR-6840-3p; hsa-miR-17-5p; hsa-miR-92a-3p; hsa-miR-5589-5p; hsa-miR-1976; hsa-miR-365a-5p; hsa-miR-4722-3p; hsa-miR-6741-5p; hsa-miR-6787-3p; hsa-miR-8082; hsa-miR-6890-3p; hsa-miR-6747-3p; hsa-miR-6506-5p; hsa-miR-6716-5p; hsa-miR-1304-5p; hsa-miR-504-3p; h…
diacylglycerol biosynthetic process GO0006651	over-represented	2.10e-5	0.0476272	hsa-miR-93-5p; hsa-miR-1273h-5p; hsa-miR-6500-3p; hsa-miR-1913; hsa-miR-7851-3p; hsa-miR-3689a-3p; hsa-miR-1289; hsa-miR-4534; hsa-miR-6086; hsa-miR-3652; hsa-miR-5698; hsa-miR-4722-5p; hsa-miR-4758-5p; hsa-miR-574-5p; hsa-miR-6799-5p; hsa-miR-3929; hsa-miR-3689b-3p; hsa-miR-6880-5p; hsa-miR-6779-5p; hsa-miR-324-3p; hsa-miR-6808-5p; hsa-miR-8082; hsa-miR-4728-5p; hsa-miR-1238-5p; hsa-miR-378j; hs…
regulation of reactive oxygen species biosynthetic process GO1903426	over-represented	3.21e-5	0.0476272	hsa-miR-93-5p; hsa-miR-1913; hsa-miR-1304-3p; hsa-miR-1289; hsa-miR-106b-5p; hsa-miR-4534; hsa-miR-7107-5p; hsa-miR-6086; hsa-miR-3652; hsa-miR-5698; hsa-miR-6840-3p; hsa-miR-17-5p; hsa-miR-92a-3p; hsa-miR-5589-5p; hsa-miR-1976; hsa-miR-365a-5p; hsa-miR-3663-5p; hsa-miR-4722-3p; hsa-miR-6741-5p; hsa-miR-6787-3p; hsa-miR-324-3p; hsa-miR-8082; hsa-miR-6890-3p; hsa-miR-6747-3p; hsa-miR-6506-5p; hsa-…
regulation of atrial cardiac muscle cell membrane depolarization GO0060371	over-represented	3.49e-5	0.0476272	hsa-miR-5585-3p; hsa-miR-4421; hsa-miR-1289; hsa-miR-4534; hsa-miR-6086; hsa-miR-3652; hsa-miR-1228-3p; hsa-miR-5589-5p; hsa-miR-1976; hsa-miR-4722-3p; hsa-miR-4701-3p; hsa-miR-6516-5p; hsa-miR-6873-3p; hsa-miR-8082; hsa-miR-2467-3p; hsa-miR-6747-3p; hsa-miR-6801-3p; hsa-miR-296-3p; hsa-miR-1910-3p; hsa-miR-3198; hsa-miR-150-5p; hsa-miR-335-5p; hsa-miR-4294; hsa-miR-6846-3p; hsa-miR-6842-3p; hsa-…
catabolic process GO0009056	over-represented	4.51e-5	0.0476272	hsa-miR-1273h-5p; hsa-miR-3934-5p; hsa-miR-5585-3p; hsa-miR-3689a-3p; hsa-miR-106b-5p; hsa-miR-6840-3p; hsa-miR-185-5p; hsa-miR-574-5p; hsa-miR-92a-3p; hsa-miR-1976; hsa-miR-493-3p; hsa-miR-489-3p; hsa-miR-4722-3p; hsa-miR-6799-5p; hsa-miR-8065; hsa-miR-3689b-3p; hsa-miR-8089; hsa-miR-6880-5p; hsa-miR-4695-5p; hsa-miR-637; hsa-miR-6779-5p; hsa-miR-765; hsa-miR-6808-5p; hsa-miR-4728-5p; hsa-miR-67…
response to sorbitol GO0072708	over-represented	4.59e-5	0.0476272	hsa-miR-1273h-5p; hsa-miR-4306; hsa-miR-6500-3p; hsa-miR-7851-3p; hsa-miR-3689a-3p; hsa-miR-106b-5p; hsa-miR-6086; hsa-miR-3652; hsa-miR-5698; hsa-miR-185-5p; hsa-miR-1228-3p; hsa-miR-1976; hsa-miR-4722-3p; hsa-miR-6787-3p; hsa-miR-3926; hsa-miR-3689b-3p; hsa-miR-8089; hsa-miR-6779-5p; hsa-miR-4280; hsa-miR-2467-3p; hsa-miR-6747-3p; hsa-miR-6773-3p; hsa-miR-504-3p; hsa-miR-1910-3p; hsa-miR-4476; …
ether lipid metabolic process GO0046485	over-represented	4.94e-5	0.0476272	hsa-miR-1303; hsa-miR-1304-3p; hsa-miR-1289; hsa-miR-6086; hsa-miR-3652; hsa-miR-5698; hsa-miR-5196-5p; hsa-miR-6840-3p; hsa-miR-574-5p; hsa-miR-3675-3p; hsa-miR-1976; hsa-miR-4722-3p; hsa-miR-6787-3p; hsa-miR-6734-3p; hsa-miR-3926; hsa-miR-4695-5p; hsa-miR-6516-5p; hsa-miR-1267; hsa-miR-2467-3p; hsa-miR-6747-3p; hsa-miR-6506-5p; hsa-miR-744-3p; hsa-miR-622; hsa-miR-1910-3p; hsa-miR-6738-3p; hsa-…
positive regulation of JAK-STAT cascade GO0046427	over-represented	5.75e-5	0.0476272	hsa-miR-451a; hsa-miR-93-5p; hsa-miR-1273h-5p; hsa-miR-6500-3p; hsa-miR-3689a-3p; hsa-miR-1304-3p; hsa-miR-1289; hsa-miR-106b-5p; hsa-miR-4534; hsa-miR-5684; hsa-miR-548e-5p; hsa-miR-6086; hsa-miR-3652; hsa-miR-5698; hsa-miR-16-5p; hsa-miR-17-5p; hsa-miR-185-5p; hsa-miR-4722-5p; hsa-miR-92a-3p; hsa-miR-3609; hsa-miR-766-3p; hsa-miR-5589-5p; hsa-miR-1976; hsa-miR-107; hsa-miR-6799-5p; hsa-miR-3929…
sperm individualization GO0007291	over-represented	7.08e-5	0.0476272	hsa-miR-1273h-5p; hsa-miR-1913; hsa-miR-7851-3p; hsa-miR-3689a-3p; hsa-miR-7107-5p; hsa-miR-6086; hsa-miR-5589-5p; hsa-miR-6799-5p; hsa-miR-3689b-3p; hsa-miR-6516-5p; hsa-miR-6779-5p; hsa-miR-324-3p; hsa-miR-1227-3p; hsa-miR-4728-5p; hsa-miR-2467-3p; hsa-miR-6506-5p; hsa-miR-18a-3p; hsa-miR-1910-3p; hsa-miR-150-5p; hsa-miR-4731-5p; hsa-miR-186-3p; hsa-miR-4257
programmed cell death GO0012501	over-represented	7.23e-5	0.0476272	hsa-miR-4306; hsa-miR-6870-5p; hsa-miR-7111-5p; hsa-miR-4534; hsa-miR-3652; hsa-miR-5698; hsa-miR-1275; hsa-miR-6752-5p; hsa-miR-5196-5p; hsa-miR-8077; hsa-miR-1587; hsa-miR-4656; hsa-miR-185-5p; hsa-miR-4722-5p; hsa-miR-4758-5p; hsa-miR-6894-5p; hsa-miR-92a-3p; hsa-miR-766-3p; hsa-miR-4498; hsa-miR-3187-5p; hsa-miR-6856-5p; hsa-miR-1301-3p; hsa-miR-6880-5p; hsa-miR-6797-5p; hsa-miR-637; hsa-miR-…
Notch signaling involved in heart development GO0061314	over-represented	8.28e-5	0.0476272	hsa-miR-486-5p; hsa-miR-5585-3p; hsa-miR-320d; hsa-miR-1304-3p; hsa-miR-4452; hsa-miR-22-3p; hsa-miR-1271-5p; hsa-miR-1225-3p; hsa-miR-3652; hsa-miR-6833-5p; hsa-miR-4429; hsa-miR-5698; hsa-miR-16-5p; hsa-miR-6840-3p; hsa-miR-17-5p; hsa-miR-4722-5p; hsa-miR-92a-3p; hsa-miR-3609; hsa-miR-6722-3p; hsa-miR-3127-3p; hsa-miR-191-5p; hsa-miR-320c; hsa-miR-489-3p; hsa-miR-6787-3p; hsa-miR-4691-5p; hsa-m…
positive regulation of histone H4 acetylation GO0090240	over-represented	8.58e-5	0.0476272	hsa-miR-1273h-5p; hsa-miR-3934-5p; hsa-miR-4306; hsa-miR-6500-3p; hsa-miR-6859-3p; hsa-miR-7851-3p; hsa-miR-3689a-3p; hsa-miR-106b-5p; hsa-miR-6086; hsa-miR-3652; hsa-miR-5698; hsa-miR-185-5p; hsa-miR-574-5p; hsa-miR-92a-3p; hsa-miR-6787-3p; hsa-miR-3689b-3p; hsa-miR-6779-5p; hsa-miR-765; hsa-miR-4280; hsa-miR-2467-3p; hsa-miR-6773-3p; hsa-miR-939-5p; hsa-miR-504-3p; hsa-miR-1910-3p; hsa-miR-511-…
response to hydroxyurea GO0072710	over-represented	8.90e-5	0.0476272	hsa-miR-1273h-5p; hsa-miR-4306; hsa-miR-6500-3p; hsa-miR-7851-3p; hsa-miR-3689a-3p; hsa-miR-106b-5p; hsa-miR-6086; hsa-miR-3652; hsa-miR-5698; hsa-miR-185-5p; hsa-miR-6787-3p; hsa-miR-3689b-3p; hsa-miR-6779-5p; hsa-miR-4280; hsa-miR-2467-3p; hsa-miR-6773-3p; hsa-miR-504-3p; hsa-miR-1910-3p; hsa-miR-511-5p; hsa-miR-6736-3p; hsa-miR-4684-3p; hsa-miR-106a-3p; hsa-miR-143-3p; hsa-miR-6794-3p; hsa-let…
response to dithiothreitol GO0072720	over-represented	8.90e-5	0.0476272	hsa-miR-1273h-5p; hsa-miR-4306; hsa-miR-6500-3p; hsa-miR-7851-3p; hsa-miR-3689a-3p; hsa-miR-106b-5p; hsa-miR-6086; hsa-miR-3652; hsa-miR-5698; hsa-miR-185-5p; hsa-miR-6787-3p; hsa-miR-3689b-3p; hsa-miR-6779-5p; hsa-miR-4280; hsa-miR-2467-3p; hsa-miR-6773-3p; hsa-miR-504-3p; hsa-miR-1910-3p; hsa-miR-511-5p; hsa-miR-6736-3p; hsa-miR-4684-3p; hsa-miR-106a-3p; hsa-miR-143-3p; hsa-miR-6794-3p; hsa-let…
response to anisomycin GO0072739	over-represented	8.90e-5	0.0476272	hsa-miR-1273h-5p; hsa-miR-4306; hsa-miR-6500-3p; hsa-miR-7851-3p; hsa-miR-3689a-3p; hsa-miR-106b-5p; hsa-miR-6086; hsa-miR-3652; hsa-miR-5698; hsa-miR-185-5p; hsa-miR-6787-3p; hsa-miR-3689b-3p; hsa-miR-6779-5p; hsa-miR-4280; hsa-miR-2467-3p; hsa-miR-6773-3p; hsa-miR-504-3p; hsa-miR-1910-3p; hsa-miR-511-5p; hsa-miR-6736-3p; hsa-miR-4684-3p; hsa-miR-106a-3p; hsa-miR-143-3p; hsa-miR-6794-3p; hsa-let…
response to actinomycin D GO0072716	over-represented	8.90e-5	0.0476272	hsa-miR-1273h-5p; hsa-miR-4306; hsa-miR-6500-3p; hsa-miR-7851-3p; hsa-miR-3689a-3p; hsa-miR-106b-5p; hsa-miR-6086; hsa-miR-3652; hsa-miR-5698; hsa-miR-185-5p; hsa-miR-6787-3p; hsa-miR-3689b-3p; hsa-miR-6779-5p; hsa-miR-4280; hsa-miR-2467-3p; hsa-miR-6773-3p; hsa-miR-504-3p; hsa-miR-1910-3p; hsa-miR-511-5p; hsa-miR-6736-3p; hsa-miR-4684-3p; hsa-miR-106a-3p; hsa-miR-143-3p; hsa-miR-6794-3p; hsa-let…
cytolysis GO0019835	over-represented	9.22e-5	0.0476272	hsa-miR-1304-3p; hsa-miR-6840-3p; hsa-miR-1976; hsa-miR-4722-3p; hsa-miR-6890-3p; hsa-miR-6747-3p; hsa-miR-6764-5p; hsa-miR-2276-3p; hsa-miR-4726-3p; hsa-miR-6741-3p; hsa-miR-4279
stress-activated protein kinase signaling cascade GO0031098	over-represented	9.62e-5	0.0476272	hsa-miR-93-5p; hsa-miR-1273h-5p; hsa-miR-4306; hsa-miR-6500-3p; hsa-miR-7851-3p; hsa-miR-3689a-3p; hsa-miR-106b-5p; hsa-miR-6086; hsa-miR-3652; hsa-miR-5698; hsa-miR-5586-3p; hsa-miR-16-5p; hsa-miR-185-5p; hsa-miR-574-5p; hsa-miR-191-5p; hsa-miR-6787-3p; hsa-miR-3689b-3p; hsa-miR-6779-5p; hsa-miR-15b-5p; hsa-miR-4280; hsa-miR-2467-3p; hsa-miR-6773-3p; hsa-miR-504-3p; hsa-miR-1910-3p; hsa-miR-511-…
TORC2 signaling GO0038203	over-represented	9.70e-5	0.0476272	hsa-miR-1285-5p; hsa-miR-1304-3p; hsa-miR-6859-5p; hsa-miR-6086; hsa-miR-3652; hsa-miR-5698; hsa-miR-6840-3p; hsa-miR-1976; hsa-miR-4722-3p; hsa-miR-6787-3p; hsa-miR-7111-3p; hsa-miR-4695-5p; hsa-miR-6516-5p; hsa-miR-3916; hsa-miR-877-3p; hsa-miR-6890-3p; hsa-miR-6747-3p; hsa-miR-6764-5p; hsa-miR-504-3p; hsa-miR-532-3p; hsa-miR-4695-3p; hsa-miR-150-5p; hsa-miR-27a-3p; hsa-miR-6736-3p; hsa-miR-688…
mesenchymal cell development GO0014031	over-represented	1.05e-4	0.0476272	hsa-miR-93-5p; hsa-miR-1304-3p; hsa-miR-106b-5p; hsa-miR-4452; hsa-miR-6895-5p; hsa-miR-548e-5p; hsa-miR-3652; hsa-miR-6833-5p; hsa-miR-5698; hsa-miR-16-5p; hsa-miR-6840-3p; hsa-miR-17-5p; hsa-miR-4722-5p; hsa-miR-3609; hsa-miR-103a-3p; hsa-miR-6722-3p; hsa-miR-6787-3p; hsa-miR-6856-5p; hsa-miR-6830-5p; hsa-miR-107; hsa-miR-1301-3p; hsa-miR-3929; hsa-miR-329-5p; hsa-miR-6761-3p; hsa-miR-6516-5p; …
mitochondrial transport GO0006839	over-represented	1.12e-4	0.0478287	hsa-miR-548d-5p; hsa-miR-93-5p; hsa-miR-3674; hsa-miR-3934-5p; hsa-miR-548b-5p; hsa-miR-548w; hsa-miR-1244; hsa-miR-1304-3p; hsa-miR-1289; hsa-miR-4534; hsa-miR-6859-5p; hsa-miR-6086; hsa-miR-297; hsa-miR-6133; hsa-miR-6877-3p; hsa-miR-16-5p; hsa-miR-6840-3p; hsa-miR-17-5p; hsa-miR-185-5p; hsa-miR-574-5p; hsa-miR-92a-3p; hsa-miR-548ay-5p; hsa-miR-1228-3p; hsa-miR-766-3p; hsa-miR-937-5p; hsa-miR-3…
negative regulation of intrinsic apoptotic signaling pathway in response to DNA damage GO1902230	over-represented	1.24e-4	0.04964	hsa-miR-451a; hsa-miR-93-5p; hsa-miR-1273h-5p; hsa-miR-486-5p; hsa-miR-4539; hsa-miR-6500-3p; hsa-miR-6848-5p; hsa-miR-1913; hsa-miR-3689a-3p; hsa-miR-1289; hsa-miR-106b-5p; hsa-miR-3690; hsa-miR-5684; hsa-miR-22-3p; hsa-miR-8071; hsa-miR-3652; hsa-miR-6133; hsa-miR-1275; hsa-miR-6752-5p; hsa-miR-5586-3p; hsa-miR-4685-5p; hsa-miR-16-5p; hsa-miR-6840-3p; hsa-miR-17-5p; hsa-miR-4722-5p; hsa-miR-689…
protein N-linked glycosylation via asparagine GO0018279	over-represented	1.32e-4	0.04964	hsa-miR-93-5p; hsa-miR-1273h-5p; hsa-miR-3934-5p; hsa-miR-6848-5p; hsa-miR-1913; hsa-miR-1914-5p; hsa-miR-3689a-3p; hsa-miR-1304-3p; hsa-miR-1289; hsa-miR-4534; hsa-miR-1269b; hsa-miR-6859-5p; hsa-miR-22-3p; hsa-miR-1225-3p; hsa-miR-548e-5p; hsa-miR-6086; hsa-miR-3652; hsa-miR-6124; hsa-miR-6877-3p; hsa-miR-6817-5p; hsa-miR-6827-5p; hsa-miR-320e; hsa-miR-5698; hsa-miR-6865-5p; hsa-miR-5586-3p; hs…
blood coagulation GO0007596	over-represented	1.32e-4	0.04964	hsa-miR-451a; hsa-miR-548d-5p; hsa-miR-93-5p; hsa-miR-649; hsa-miR-1299; hsa-miR-1273h-5p; hsa-miR-486-5p; hsa-miR-3934-5p; hsa-miR-4306; hsa-miR-548b-5p; hsa-miR-1290; hsa-miR-6870-5p; hsa-miR-4539; hsa-miR-6500-3p; hsa-miR-7111-5p; hsa-miR-548w; hsa-miR-4421; hsa-miR-1322; hsa-miR-4496; hsa-miR-6859-3p; hsa-miR-320d; hsa-miR-7851-3p; hsa-miR-1914-5p; hsa-miR-3689a-3p; hsa-miR-1304-3p; hsa-miR-1…
positive regulation of transcription of Notch receptor target GO0007221	over-represented	1.41e-4	0.04964	hsa-miR-1255b-2-3p; hsa-miR-93-5p; hsa-miR-1273h-5p; hsa-miR-5585-3p; hsa-miR-1913; hsa-miR-320d; hsa-miR-6882-3p; hsa-miR-3689a-3p; hsa-miR-1304-3p; hsa-miR-106b-5p; hsa-miR-574-3p; hsa-miR-4534; hsa-miR-5684; hsa-miR-22-3p; hsa-miR-3652; hsa-miR-4429; hsa-miR-5698; hsa-miR-5586-3p; hsa-miR-16-5p; hsa-miR-6840-3p; hsa-miR-1587; hsa-miR-4656; hsa-miR-17-5p; hsa-miR-4722-5p; hsa-miR-4758-5p; hsa-m…
cellular response to cobalt ion GO0071279	over-represented	1.44e-4	0.04964	hsa-miR-1285-5p; hsa-miR-6500-3p; hsa-miR-1304-3p; hsa-miR-6086; hsa-miR-103a-3p; hsa-miR-766-3p; hsa-miR-1976; hsa-miR-4722-3p; hsa-miR-3926; hsa-miR-6880-5p; hsa-miR-6516-5p; hsa-miR-8063; hsa-miR-6747-3p; hsa-miR-5197-5p; hsa-miR-27a-3p; hsa-miR-605-5p; hsa-miR-4668-3p; hsa-miR-193b-3p; hsa-miR-548s; hsa-miR-3689d; hsa-miR-1247-3p; hsa-miR-221-3p; hsa-miR-4279; hsa-miR-6870-3p; hsa-miR-145-5p;…
regulation of GTPase activity GO0043087	over-represented	1.50e-4	0.04964	hsa-miR-548d-5p; hsa-miR-93-5p; hsa-miR-1273h-5p; hsa-miR-4306; hsa-miR-548b-5p; hsa-miR-6870-5p; hsa-miR-4539; hsa-miR-6500-3p; hsa-miR-7111-5p; hsa-miR-548w; hsa-miR-1244; hsa-miR-6848-5p; hsa-miR-1913; hsa-miR-320d; hsa-miR-7851-3p; hsa-miR-1914-5p; hsa-miR-3689a-3p; hsa-miR-1304-3p; hsa-miR-1289; hsa-miR-4512; hsa-miR-106b-5p; hsa-miR-4534; hsa-miR-7107-5p; hsa-miR-22-3p; hsa-miR-1324; hsa-mi…
negative regulation of receptor recycling GO0001920	over-represented	1.51e-4	0.04964	hsa-miR-93-5p; hsa-miR-1303; hsa-miR-7851-3p; hsa-miR-1304-3p; hsa-miR-7107-5p; hsa-miR-3652; hsa-miR-5698; hsa-miR-5586-3p; hsa-miR-4656; hsa-miR-17-5p; hsa-miR-92a-3p; hsa-miR-3663-5p; hsa-miR-6856-5p; hsa-miR-6734-3p; hsa-miR-8089; hsa-miR-4695-5p; hsa-miR-6797-5p; hsa-miR-4446-3p; hsa-miR-765; hsa-miR-744-3p; hsa-miR-6773-3p; hsa-miR-939-5p; hsa-miR-6764-5p; hsa-miR-504-3p; hsa-miR-6801-5p; h…
multivesicular body GO0005771	over-represented	1.34e-5	0.0472509	hsa-miR-93-5p; hsa-miR-1299; hsa-miR-1273h-5p; hsa-miR-3934-5p; hsa-miR-1256; hsa-miR-1285-5p; hsa-miR-6500-3p; hsa-miR-4421; hsa-miR-6848-5p; hsa-miR-3689a-3p; hsa-miR-1304-3p; hsa-miR-1289; hsa-miR-106b-5p; hsa-miR-4534; hsa-miR-4452; hsa-miR-22-3p; hsa-miR-1225-3p; hsa-miR-548e-5p; hsa-miR-6086; hsa-miR-3652; hsa-miR-5698; hsa-miR-1275; hsa-miR-16-5p; hsa-miR-6840-3p; hsa-miR-17-5p; hsa-miR-18…
stereocilia ankle link complex GO0002142	over-represented	1.08e-4	0.0476272	hsa-miR-1304-3p; hsa-miR-5698; hsa-miR-16-5p; hsa-miR-103a-3p; hsa-miR-1976; hsa-miR-365a-5p; hsa-miR-4722-3p; hsa-miR-6890-3p; hsa-miR-6747-3p; hsa-miR-296-3p; hsa-miR-504-3p; hsa-miR-335-5p; hsa-miR-30a-3p; hsa-miR-365b-5p; hsa-miR-2276-3p; hsa-miR-891a-3p; hsa-miR-34c-5p; hsa-miR-6741-3p; hsa-miR-143-5p; hsa-miR-5582-5p; hsa-miR-1307-3p; hsa-miR-4279
cytolytic granule GO0044194	over-represented	1.36e-4	0.04964	hsa-miR-93-5p; hsa-miR-3674; hsa-miR-3934-5p; hsa-miR-1303; hsa-miR-1304-3p; hsa-miR-106b-5p; hsa-miR-3652; hsa-miR-6877-3p; hsa-miR-5698; hsa-miR-17-5p; hsa-miR-5589-5p; hsa-miR-1976; hsa-miR-3663-5p; hsa-miR-4722-3p; hsa-miR-6787-3p; hsa-miR-7111-3p; hsa-miR-877-3p; hsa-miR-6890-3p; hsa-miR-6747-3p; hsa-miR-6506-5p; hsa-miR-504-3p; hsa-miR-4444; hsa-miR-6811-5p; hsa-miR-150-5p; hsa-miR-3155a; h…
phosphatidylinositol 3-kinase regulatory subunit binding GO0036312	over-represented	2.53e-5	0.0476272	hsa-miR-1273h-5p; hsa-miR-3934-5p; hsa-miR-3689a-3p; hsa-miR-106b-5p; hsa-miR-6086; hsa-miR-6775-5p; hsa-miR-6752-5p; hsa-miR-1229-5p; hsa-miR-92a-3p; hsa-miR-3064-5p; hsa-miR-3675-3p; hsa-miR-3663-5p; hsa-miR-6799-5p; hsa-miR-3929; hsa-miR-8065; hsa-miR-3926; hsa-miR-3689b-3p; hsa-miR-8089; hsa-miR-6516-5p; hsa-miR-637; hsa-miR-6779-5p; hsa-miR-324-3p; hsa-miR-4728-5p; hsa-miR-2467-3p; hsa-miR-6…
NAADP-sensitive calcium-release channel activity GO0072345	over-represented	3.25e-5	0.0476272	hsa-miR-1273h-5p; hsa-miR-3689a-3p; hsa-miR-1304-3p; hsa-miR-1289; hsa-miR-4534; hsa-miR-6086; hsa-miR-92a-3p; hsa-miR-3127-3p; hsa-miR-1976; hsa-miR-6799-5p; hsa-miR-3689b-3p; hsa-miR-3689f; hsa-miR-6127; hsa-miR-6779-5p; hsa-miR-8082; hsa-miR-4728-5p; hsa-miR-6890-3p; hsa-miR-8070; hsa-miR-6748-5p; hsa-miR-3198; hsa-miR-6731-3p; hsa-miR-335-5p; hsa-miR-449b-5p; hsa-miR-4294; hsa-miR-605-5p; hsa…
DNA polymerase binding GO0070182	over-represented	3.47e-5	0.0476272	hsa-miR-548d-5p; hsa-miR-93-5p; hsa-miR-3674; hsa-miR-1273h-5p; hsa-miR-3934-5p; hsa-miR-548b-5p; hsa-miR-6870-5p; hsa-miR-7111-5p; hsa-miR-548w; hsa-miR-1244; hsa-miR-1913; hsa-miR-7851-3p; hsa-miR-3689a-3p; hsa-miR-1304-3p; hsa-miR-106b-5p; hsa-miR-6859-5p; hsa-miR-22-3p; hsa-miR-6086; hsa-miR-6877-3p; hsa-miR-6827-5p; hsa-miR-320e; hsa-miR-5698; hsa-miR-16-5p; hsa-miR-6840-3p; hsa-miR-4728-3p;…
pyruvate kinase activity GO0004743	over-represented	4.40e-5	0.0476272	hsa-miR-4306; hsa-miR-6870-5p; hsa-miR-7111-5p; hsa-miR-4534; hsa-miR-3652; hsa-miR-5698; hsa-miR-1275; hsa-miR-6752-5p; hsa-miR-5196-5p; hsa-miR-8077; hsa-miR-1587; hsa-miR-4656; hsa-miR-185-5p; hsa-miR-4722-5p; hsa-miR-4758-5p; hsa-miR-6894-5p; hsa-miR-92a-3p; hsa-miR-766-3p; hsa-miR-4498; hsa-miR-3187-5p; hsa-miR-6856-5p; hsa-miR-1301-3p; hsa-miR-6880-5p; hsa-miR-6797-5p; hsa-miR-637; hsa-miR-…
signaling receptor activity GO0038023	over-represented	6.82e-5	0.0476272	hsa-miR-548d-5p; hsa-miR-93-5p; hsa-miR-3674; hsa-miR-649; hsa-miR-1299; hsa-miR-1273h-5p; hsa-miR-1273c; hsa-miR-486-5p; hsa-miR-3934-5p; hsa-miR-4306; hsa-miR-548b-5p; hsa-miR-1290; hsa-miR-6870-5p; hsa-miR-4539; hsa-miR-6500-3p; hsa-miR-7111-5p; hsa-miR-1303; hsa-miR-548w; hsa-miR-4421; hsa-miR-6848-5p; hsa-miR-4496; hsa-miR-320d; hsa-miR-7851-3p; hsa-miR-1914-5p; hsa-miR-3689a-3p; hsa-miR-130…
T cell receptor binding GO0042608	over-represented	7.08e-5	0.0476272	hsa-miR-6086; hsa-miR-3652; hsa-miR-6133; hsa-miR-6840-3p; hsa-miR-92a-3p; hsa-miR-4695-5p; hsa-miR-6797-5p; hsa-miR-6516-5p; hsa-miR-6127; hsa-miR-5010-5p; hsa-miR-1227-3p; hsa-miR-2467-3p; hsa-miR-6773-3p; hsa-miR-296-3p; hsa-miR-504-3p; hsa-miR-1910-3p; hsa-miR-4252; hsa-miR-3155a; hsa-miR-335-5p; hsa-miR-4781-5p; hsa-miR-3155b; hsa-miR-143-5p; hsa-miR-5582-5p; hsa-miR-500b-3p; hsa-miR-605-3p;…
ubiquitin conjugating enzyme binding GO0031624	over-represented	1.02e-4	0.0476272	hsa-miR-548d-5p; hsa-miR-93-5p; hsa-miR-1273h-5p; hsa-miR-1273c; hsa-miR-3934-5p; hsa-miR-4306; hsa-miR-3135a; hsa-miR-6870-5p; hsa-miR-6500-3p; hsa-miR-7111-5p; hsa-miR-1303; hsa-miR-4421; hsa-miR-3689a-3p; hsa-miR-1304-3p; hsa-miR-1289; hsa-miR-106b-5p; hsa-miR-4534; hsa-miR-6859-5p; hsa-miR-7107-5p; hsa-miR-22-3p; hsa-miR-1225-3p; hsa-miR-548e-5p; hsa-miR-6086; hsa-miR-3652; hsa-miR-6124; hsa-…
5-nucleotidase activity GO0008253	over-represented	1.02e-4	0.0476272	hsa-miR-3934-5p; hsa-miR-6500-3p; hsa-miR-4421; hsa-miR-320d; hsa-miR-1914-5p; hsa-miR-6086; hsa-miR-297; hsa-miR-6833-5p; hsa-miR-4429; hsa-miR-548az-5p; hsa-miR-320e; hsa-miR-8060; hsa-miR-6752-5p; hsa-miR-16-5p; hsa-miR-4722-5p; hsa-miR-574-5p; hsa-miR-92a-3p; hsa-miR-3675-3p; hsa-miR-1976; hsa-miR-320c; hsa-miR-3663-5p; hsa-miR-4722-3p; hsa-miR-6734-3p; hsa-miR-3929; hsa-miR-661; hsa-miR-3926…
voltage-gated sodium channel activity involved in cardiac muscle cell action potential GO0086006	over-represented	1.25e-4	0.04964	hsa-miR-5585-3p; hsa-miR-4421; hsa-miR-1289; hsa-miR-4534; hsa-miR-1225-3p; hsa-miR-6086; hsa-miR-1228-3p; hsa-miR-1976; hsa-miR-4722-3p; hsa-miR-6516-5p; hsa-miR-6873-3p; hsa-miR-8082; hsa-miR-2467-3p; hsa-miR-6747-3p; hsa-miR-6801-3p; hsa-miR-296-3p; hsa-miR-761; hsa-miR-1910-3p; hsa-miR-3198; hsa-miR-150-5p; hsa-miR-335-5p; hsa-miR-4294; hsa-miR-6846-3p; hsa-miR-4299; hsa-miR-143-3p; hsa-miR-1…
SH2 domain binding GO0042169	over-represented	1.40e-4	0.04964	hsa-miR-93-5p; hsa-miR-1273h-5p; hsa-miR-486-5p; hsa-miR-3934-5p; hsa-miR-4306; hsa-miR-1285-5p; hsa-miR-6870-5p; hsa-miR-4539; hsa-miR-7111-5p; hsa-miR-1303; hsa-miR-4421; hsa-miR-4496; hsa-miR-1913; hsa-miR-320d; hsa-miR-7851-3p; hsa-miR-1914-5p; hsa-miR-3689a-3p; hsa-miR-1304-3p; hsa-miR-106b-5p; hsa-miR-4507; hsa-miR-548e-5p; hsa-miR-6086; hsa-miR-548ax; hsa-miR-6133; hsa-miR-4429; hsa-miR-68…
FAD binding GO0071949	over-represented	1.54e-4	0.04964	hsa-miR-93-5p; hsa-miR-1273h-5p; hsa-miR-3934-5p; hsa-miR-4306; hsa-miR-6870-5p; hsa-miR-7111-5p; hsa-miR-4496; hsa-miR-6859-3p; hsa-miR-320d; hsa-miR-3689a-3p; hsa-miR-1304-3p; hsa-miR-106b-5p; hsa-miR-6859-5p; hsa-miR-7107-5p; hsa-miR-22-3p; hsa-miR-6086; hsa-miR-3652; hsa-miR-6124; hsa-miR-4429; hsa-miR-320e; hsa-miR-5698; hsa-miR-6775-5p; hsa-miR-6752-5p; hsa-miR-5196-5p; hsa-miR-16-5p; hsa-m…
Glycosaminoglycan degradation	over-represented	3.92e-5	0.0116578	hsa-miR-93-5p; hsa-miR-1273h-5p; hsa-miR-1322; hsa-miR-1913; hsa-miR-3689a-3p; hsa-miR-1304-3p; hsa-miR-106b-5p; hsa-miR-6895-5p; hsa-miR-3652; hsa-miR-548az-5p; hsa-miR-320e; hsa-miR-5698; hsa-miR-16-5p; hsa-miR-6840-3p; hsa-miR-17-5p; hsa-miR-4722-5p; hsa-miR-3609; hsa-miR-3675-3p; hsa-miR-103a-3p; hsa-miR-6722-3p; hsa-miR-766-3p; hsa-miR-1976; hsa-miR-4722-3p; hsa-miR-107; hsa-miR-6799-5p; hsa…
Glycolysis Gluconeogenesis	over-represented	1.00e-4	0.0116578	hsa-miR-1255b-2-3p; hsa-miR-93-5p; hsa-miR-3674; hsa-miR-649; hsa-miR-1273h-5p; hsa-miR-3934-5p; hsa-miR-4306; hsa-miR-5585-3p; hsa-miR-6870-5p; hsa-miR-6500-3p; hsa-miR-7111-5p; hsa-miR-1244; hsa-miR-6848-5p; hsa-miR-4496; hsa-miR-1913; hsa-miR-6882-3p; hsa-miR-3689a-3p; hsa-miR-1304-3p; hsa-miR-106b-5p; hsa-miR-4534; hsa-miR-7107-5p; hsa-miR-22-3p; hsa-miR-1225-3p; hsa-miR-548e-5p; hsa-miR-6086…
beta-Alanine metabolism	over-represented	1.07e-4	0.0116578	hsa-miR-1255b-2-3p; hsa-miR-93-5p; hsa-miR-4306; hsa-miR-5585-3p; hsa-miR-4421; hsa-miR-6848-5p; hsa-miR-1304-3p; hsa-miR-106b-5p; hsa-miR-4534; hsa-miR-7107-5p; hsa-miR-3652; hsa-miR-320e; hsa-miR-8060; hsa-miR-5698; hsa-miR-5586-3p; hsa-miR-5196-5p; hsa-miR-16-5p; hsa-miR-6840-3p; hsa-miR-17-5p; hsa-miR-185-5p; hsa-miR-6894-5p; hsa-miR-574-5p; hsa-miR-92a-3p; hsa-miR-616-3p; hsa-miR-1228-3p; hs…
Fat digestion and absorption	over-represented	2.56e-4	0.0209211	hsa-miR-93-5p; hsa-miR-1273h-5p; hsa-miR-4306; hsa-miR-4421; hsa-miR-7851-3p; hsa-miR-3689a-3p; hsa-miR-1304-3p; hsa-miR-1289; hsa-miR-106b-5p; hsa-miR-6859-5p; hsa-miR-4502; hsa-miR-6086; hsa-miR-6817-5p; hsa-miR-548az-5p; hsa-miR-320e; hsa-miR-5698; hsa-miR-6752-5p; hsa-miR-5196-5p; hsa-miR-16-5p; hsa-miR-6840-3p; hsa-miR-1587; hsa-miR-4656; hsa-miR-17-5p; hsa-miR-185-5p; hsa-miR-92a-3p; hsa-mi…
Histidine metabolism	over-represented	3.25e-4	0.0212754	hsa-miR-1255b-2-3p; hsa-miR-93-5p; hsa-miR-1273h-5p; hsa-miR-4306; hsa-miR-5585-3p; hsa-miR-1290; hsa-miR-7851-3p; hsa-miR-3689a-3p; hsa-miR-1304-3p; hsa-miR-106b-5p; hsa-miR-4534; hsa-miR-22-3p; hsa-miR-6086; hsa-miR-3652; hsa-miR-6124; hsa-miR-8060; hsa-miR-5698; hsa-miR-5586-3p; hsa-miR-16-5p; hsa-miR-6840-3p; hsa-miR-17-5p; hsa-miR-185-5p; hsa-miR-4722-5p; hsa-miR-6894-5p; hsa-miR-574-5p; hsa…
Glucagon signaling pathway	over-represented	8.16e-4	0.0360011	hsa-miR-451a; hsa-miR-548d-5p; hsa-miR-1255b-2-3p; hsa-miR-93-5p; hsa-miR-3674; hsa-miR-1299; hsa-miR-1273h-5p; hsa-miR-486-5p; hsa-miR-4306; hsa-miR-3135a; hsa-miR-5585-3p; hsa-miR-548b-5p; hsa-miR-1290; hsa-miR-6870-5p; hsa-miR-4539; hsa-miR-7111-5p; hsa-miR-1303; hsa-miR-548w; hsa-miR-4421; hsa-miR-6848-5p; hsa-miR-1322; hsa-miR-4496; hsa-miR-1913; hsa-miR-6882-3p; hsa-miR-7851-3p; hsa-miR-191…
Glycosaminoglycan biosynthesis - keratan sulfate	over-represented	8.73e-4	0.0360011	hsa-miR-1299; hsa-miR-1273h-5p; hsa-miR-4306; hsa-miR-6870-5p; hsa-miR-7111-5p; hsa-miR-7851-3p; hsa-miR-3689a-3p; hsa-miR-1304-3p; hsa-miR-6859-5p; hsa-miR-6895-5p; hsa-miR-1225-3p; hsa-miR-6086; hsa-miR-3652; hsa-miR-5698; hsa-miR-1275; hsa-miR-16-5p; hsa-miR-185-5p; hsa-miR-574-5p; hsa-miR-92a-3p; hsa-miR-3064-5p; hsa-miR-103a-3p; hsa-miR-6722-3p; hsa-miR-766-3p; hsa-miR-5589-5p; hsa-miR-4687-…
Citrate cycle TCA cycle	over-represented	0.0010185	0.0360011	hsa-miR-93-5p; hsa-miR-3674; hsa-miR-1303; hsa-miR-6848-5p; hsa-miR-1322; hsa-miR-4496; hsa-miR-1914-5p; hsa-miR-106b-5p; hsa-miR-6859-5p; hsa-miR-22-3p; hsa-miR-6133; hsa-miR-6833-5p; hsa-miR-320e; hsa-miR-16-5p; hsa-miR-6840-3p; hsa-miR-17-5p; hsa-miR-4722-5p; hsa-miR-1229-3p; hsa-miR-6894-5p; hsa-miR-92a-3p; hsa-miR-103a-3p; hsa-miR-3127-3p; hsa-miR-5589-5p; hsa-miR-1976; hsa-miR-191-5p; hsa-m…
Phenylalanine metabolism	over-represented	0.0010996	0.0360011	hsa-miR-451a; hsa-miR-1290; hsa-miR-1304-3p; hsa-miR-22-3p; hsa-miR-1324; hsa-miR-6086; hsa-miR-6124; hsa-miR-16-5p; hsa-miR-6840-3p; hsa-miR-6894-5p; hsa-miR-92a-3p; hsa-miR-103a-3p; hsa-miR-1976; hsa-miR-107; hsa-miR-6880-5p; hsa-miR-6516-5p; hsa-miR-15b-5p; hsa-miR-765; hsa-miR-6890-3p; hsa-miR-1304-5p; hsa-miR-5004-3p; hsa-miR-1224-5p; hsa-miR-597-3p; hsa-miR-4786-3p; hsa-miR-2114-5p; hsa-miR…
Tryptophan metabolism	over-represented	0.001171	0.0360011	hsa-miR-1255b-2-3p; hsa-miR-93-5p; hsa-miR-1273h-5p; hsa-miR-3934-5p; hsa-miR-4306; hsa-miR-5585-3p; hsa-miR-1290; hsa-miR-3689a-3p; hsa-miR-1304-3p; hsa-miR-106b-5p; hsa-miR-4534; hsa-miR-22-3p; hsa-miR-548e-5p; hsa-miR-3652; hsa-miR-6124; hsa-miR-6133; hsa-miR-8060; hsa-miR-5586-3p; hsa-miR-16-5p; hsa-miR-17-5p; hsa-miR-185-5p; hsa-miR-4722-5p; hsa-miR-574-5p; hsa-miR-92a-3p; hsa-miR-1228-3p; h…
Homologous recombination	over-represented	0.001293	0.0360011	hsa-miR-548d-5p; hsa-miR-93-5p; hsa-miR-1273h-5p; hsa-miR-3934-5p; hsa-miR-4306; hsa-miR-548b-5p; hsa-miR-6870-5p; hsa-miR-6500-3p; hsa-miR-7111-5p; hsa-miR-548w; hsa-miR-4496; hsa-miR-7851-3p; hsa-miR-3689a-3p; hsa-miR-1304-3p; hsa-miR-106b-5p; hsa-miR-1324; hsa-miR-1225-3p; hsa-miR-6086; hsa-miR-3652; hsa-miR-297; hsa-miR-6133; hsa-miR-6877-3p; hsa-miR-6817-5p; hsa-miR-5698; hsa-miR-1275; hsa-m…
Pentose phosphate pathway	over-represented	0.0013211	0.0360011	hsa-miR-548d-5p; hsa-miR-93-5p; hsa-miR-1273h-5p; hsa-miR-3934-5p; hsa-miR-548b-5p; hsa-miR-6500-3p; hsa-miR-548w; hsa-miR-4421; hsa-miR-1244; hsa-miR-6848-5p; hsa-miR-1322; hsa-miR-3689a-3p; hsa-miR-1304-3p; hsa-miR-106b-5p; hsa-miR-4534; hsa-miR-1269b; hsa-miR-7107-5p; hsa-miR-1225-3p; hsa-miR-6086; hsa-miR-4685-5p; hsa-miR-16-5p; hsa-miR-6840-3p; hsa-miR-4728-3p; hsa-miR-17-5p; hsa-miR-1229-3p…
Primary bile acid biosynthesis	over-represented	0.0015839	0.0398419	hsa-miR-1304-3p; hsa-miR-4512; hsa-miR-6895-5p; hsa-miR-6086; hsa-miR-16-5p; hsa-miR-6840-3p; hsa-miR-17-5p; hsa-miR-4722-5p; hsa-miR-6894-5p; hsa-miR-574-5p; hsa-miR-92a-3p; hsa-miR-4695-5p; hsa-miR-6516-5p; hsa-miR-6808-5p; hsa-miR-1183; hsa-miR-6890-3p; hsa-miR-2467-3p; hsa-miR-6079; hsa-miR-6764-5p; hsa-miR-622; hsa-miR-532-3p; hsa-miR-1910-3p; hsa-miR-6893-5p; hsa-miR-4786-3p; hsa-miR-192-3p…
Glycosaminoglycan biosynthesis - heparan sulfate heparin	over-represented	0.0017985	0.0420067	hsa-miR-93-5p; hsa-miR-1299; hsa-miR-1273h-5p; hsa-miR-4539; hsa-miR-4421; hsa-miR-6848-5p; hsa-miR-6859-3p; hsa-miR-3689a-3p; hsa-miR-106b-5p; hsa-miR-7107-5p; hsa-miR-4732-3p; hsa-miR-6086; hsa-miR-3652; hsa-miR-548ax; hsa-miR-6124; hsa-miR-6133; hsa-miR-6827-5p; hsa-miR-548az-5p; hsa-miR-5698; hsa-miR-4685-5p; hsa-miR-5196-5p; hsa-miR-16-5p; hsa-miR-1587; hsa-miR-466; hsa-miR-17-5p; hsa-miR-47…

## Sheet: Mienturnet enrichment analysis
Gene Symbol	p-value	FDR	Odd ratio	Degree	Closeness	Betweenness	Eccentricity	ClusteringCoefficient	AverageShortestPathLength
STAT3	0.0172804	0.0392447	0.253944	3	0.204036	0.060102	9	0	2.91111
PTENP1	0.0190705	0.0425338	0.31743	5	0.229798	0.393439	7	0	2.35556
FOXA1	3.80321e-05	0.000783801	0.081262	2	0.175	0.00939764	9	0	3.73333
RUNX2	0.00492345	0.0161445	0.118507	3	0.183468	0.119666	5	0	3.46667
NOTCH1	0.00204586	0.00944577	0.139669	4	0.185714	0.184652	5	0	3.4
EZH2	0.0173404	0.0392447	0.186225	2	0.143533	0.0432723	6	0	5
XBP1	0.000210789	0.0021188	0.042324	2	0.142187	0.0391941	6	0	5.06667
degree - the number of incoming and outgoing edges of each node
closeness – the inverse of the average length of the shortest paths between a node and all other nodes in the network. Note that the closeness centrality measure is not well-defined for disconnected graphs. If there is no (directed) path between node i and j, then the total number of nodes is used in the formula instead of the path length.
betweenness – the number of shortest paths going through the node
eccentricity – the shortest path distance of a node from the farthest other node in the network
clustering coefficient – measurement the probability that the adjacent nodes of a node are connected. The clustering coefficient is set to 0 for nodes with degree zero and one.
average shortest path length – the average length of the shortest paths between a node and all other nodes in the network
